# Supplementary material for: Bis[(1H-1,2,3-benzotriazol-1-yl)methyl 2,2-dimethyl­propano­ato-κN 3]dichlorido­copper(II)
Source: Acta Crystallogr Sect E Struct Rep Online. 2012 Apr 18;68(Pt 5):m607. doi: 10.1107/S1600536812015486 (PMC3344345; doi:10.1107/S1600536812015486)
Supplement: Supplementary file 1 [file e-68-0m607-sup1.cif]

##############################################################################
#                                                                            #
# This CIF contains the data in a paper accepted for publication in          #
# Acta Crystallographica Section E. It conforms to the requirements of       #
# Notes for Authors for Acta Crystallographica Section E, and has been       #
# peer reviewed under the auspices of the IUCr Commission on Journals.       #
#                                                                            #
# Full details of the Crystallographic Information File format               #
# are given in the paper "The Crystallographic Information File (CIF):       #
# a New Standard Archive File for Crystallography" by S. R. Hall, F. H.      #
# Allen and I. D. Brown [Acta Cryst. (1991), A47, 655-685].                  #
#                                                                            #
# The current version of the core CIF dictionary is obtainable from          #
# ftp://ftp.iucr.org/pub/cif_core.dic.                                       #
#                                                                            #
# Software is freely available for graphical display of the structure(s)     #
# in this CIF. For information consult the CIF software page                 #
# http://www.iucr.org/resources/cif/software.                                #
#                                                                            #
# This file may be used for bona fide research purposes within the           #
# scientific community so long as proper attribution is given to the journal # 
# article from which it was obtained.                                        #
#                                                                            #
##############################################################################
data_global
_audit_creation_method     SHELXL-97
_journal_date_recd_electronic     2012-03-26
_journal_date_accepted     2012-04-10
_journal_name_full     'Acta Crystallographica, Section E'
_journal_year     2012
_journal_volume     68
_journal_issue      5
_journal_page_first     m607
_journal_page_last     m607
_journal_paper_category     QM
_journal_paper_doi     10.1107/S1600536812015486
_journal_coeditor_code     BH2425
_publ_contact_author_name     'Guo Ting'
_publ_contact_author_address
;
Department of Stomatology
Nanjing Jinling Hospital
Nanjing University School of Medicine,
305 East Zhongshan Road
210002 Nanjing
Jiangsu Province
People's Republic of China
;
_publ_contact_author_email     guoting69@163.com
_publ_contact_author_fax     086-025-80860211
_publ_contact_author_phone     086-025-80860211
_publ_section_title
;
Bis[(1<i>H</i>-1,2,3-benzotriazol-1-yl)methyl
2,2-dimethylpropanoato-\k<i>N</i>^3^]dichloridocopper(II)
;
loop_
    _publ_author_name
    _publ_author_footnote
    _publ_author_address
    "Cao, Gang" .
;
Department of Stomatology
Nanjing Jinling Hospital
Nanjing University School of Medicine,
305 East Zhongshan Road
210002 Nanjing
Jiangsu Province
People's Republic of China
;
    "Guo, Ting" .
;
Department of Stomatology
Nanjing Jinling Hospital
Nanjing University School of Medicine,
305 East Zhongshan Road
210002 Nanjing
Jiangsu Province
People's Republic of China
;
    "Xu, Sen" .
;
Department of Applied Chemistry
School of Material Science and Engineering
Nanjing University of Aeronautics and Astronautics
Nanjing, Jiangsu Province 210016,
People's Republic of China
;
data_I
_chemical_name_systematic
;
Bis[(1<i>H</i>-1,2,3-benzotriazol-1-yl)methyl
2,2-dimethylpropanoato-\k<i>N</i>^3^]dichloridocopper(II)
;
_chemical_name_common     ?
_chemical_formula_moiety     'C24 H30 Cl2 Cu N6 O4'
_chemical_formula_sum     'C24 H30 Cl2 Cu N6 O4'
_chemical_formula_iupac     '[Cu Cl2 (C12 H15 N3 O2)2]'
_chemical_formula_weight     600.98
_chemical_melting_point     ?
_symmetry_cell_setting     monoclinic
_symmetry_space_group_name_H-M     'P 21/c'
_symmetry_space_group_name_Hall     '-P 2ybc'
loop_
    _symmetry_equiv_pos_as_xyz
    'x, y, z'
    '-x, y+1/2, -z+1/2'
    '-x, -y, -z'
    'x, -y-1/2, z-1/2'
_cell_length_a     10.1929(19)
_cell_length_b     14.576(2)
_cell_length_c     9.2565(15)
_cell_angle_alpha     90.00
_cell_angle_beta     96.499(14)
_cell_angle_gamma     90.00
_cell_volume     1366.4(4)
_cell_formula_units_Z     2
_cell_measurement_reflns_used     3200
_cell_measurement_theta_min     2.45
_cell_measurement_theta_max     26.61
_cell_measurement_temperature     296(2)
_exptl_crystal_description     Block
_exptl_crystal_colour     Blue
_exptl_crystal_size_max     0.20
_exptl_crystal_size_mid     0.20
_exptl_crystal_size_min     0.19
_exptl_crystal_density_diffrn     1.461
_exptl_crystal_density_meas     ?
_exptl_crystal_density_method     'not measured'
_exptl_crystal_F_000     622
_exptl_absorpt_coefficient_mu     1.036
_exptl_absorpt_correction_type     multi-scan
_exptl_absorpt_process_details     '(SABADS; Sheldrick, 1996)'
_exptl_absorpt_correction_T_min     0.8196
_exptl_absorpt_correction_T_max     0.8275
_exptl_special_details     ?
_diffrn_ambient_temperature     296(2)
_diffrn_radiation_type     MoK\a
_diffrn_radiation_wavelength     0.71073
_diffrn_radiation_source     'fine-focus sealed tube'
_diffrn_radiation_monochromator     graphite
_diffrn_measurement_device_type     'Bruker SMART APEX CCD area-detector'
_diffrn_measurement_method     '\f and \w scans'
_diffrn_detector_area_resol_mean     10.0
_diffrn_reflns_number     9798
_diffrn_reflns_av_R_equivalents     0.0484
_diffrn_reflns_av_sigmaI/netI     0.0475
_diffrn_reflns_theta_min     2.01
_diffrn_reflns_theta_max     24.99
_diffrn_reflns_theta_full     24.99
_diffrn_measured_fraction_theta_max     1.000
_diffrn_measured_fraction_theta_full     1.000
_diffrn_reflns_limit_h_min     -11
_diffrn_reflns_limit_h_max     12
_diffrn_reflns_limit_k_min     -17
_diffrn_reflns_limit_k_max     17
_diffrn_reflns_limit_l_min     -10
_diffrn_reflns_limit_l_max     11
_diffrn_standards_number     ?
_diffrn_standards_interval_count     ?
_diffrn_standards_interval_time     ?
_diffrn_standards_decay_%     ?
_refine_special_details     ?
_reflns_number_total     2412
_reflns_number_gt     2025
_reflns_threshold_expression     I>2\s(I)
_refine_ls_structure_factor_coef     Fsqd
_refine_ls_matrix_type     full
_refine_ls_R_factor_all     0.0652
_refine_ls_R_factor_gt     0.0520
_refine_ls_wR_factor_gt     0.0967
_refine_ls_wR_factor_ref     0.1014
_refine_ls_goodness_of_fit_ref     1.153
_refine_ls_restrained_S_all     1.153
_refine_ls_number_reflns     2412
_refine_ls_number_parameters     172
_refine_ls_number_restraints     0
_refine_ls_number_constraints     0
_refine_ls_hydrogen_treatment     constr
_refine_ls_weighting_scheme     calc
_refine_ls_weighting_details
         'calc w=1/[\s^2^(Fo^2^)+(0.0095P)^2^+1.8659P] where P=(Fo^2^+2Fc^2^)/3'
_atom_sites_solution_hydrogens     geom
_atom_sites_solution_primary     direct
_atom_sites_solution_secondary     difmap
_refine_ls_shift/su_max     0.000
_refine_ls_shift/su_mean     0.000
_refine_diff_density_max     0.261
_refine_diff_density_min     -0.389
_refine_ls_extinction_method     none
_refine_ls_extinction_coef     ?
loop_
    _atom_type_symbol
    _atom_type_description
    _atom_type_scat_dispersion_real
    _atom_type_scat_dispersion_imag
    _atom_type_scat_source
    'C' 'C' 0.0033 0.0016
                         'International Tables Vol C Tables 4.2.6.8 and 6.1.1.4'
    'H' 'H' 0.0000 0.0000
                         'International Tables Vol C Tables 4.2.6.8 and 6.1.1.4'
    'O' 'O' 0.0106 0.0060
                         'International Tables Vol C Tables 4.2.6.8 and 6.1.1.4'
    'N' 'N' 0.0061 0.0033
                         'International Tables Vol C Tables 4.2.6.8 and 6.1.1.4'
    'Cu' 'Cu' 0.3201 1.2651
                         'International Tables Vol C Tables 4.2.6.8 and 6.1.1.4'
    'Cl' 'Cl' 0.1484 0.1585
                         'International Tables Vol C Tables 4.2.6.8 and 6.1.1.4'
_computing_data_collection     'SMART (Bruker, 1998)'
_computing_cell_refinement     'SAINT (Bruker, 1998)'
_computing_data_reduction     'SAINT (Bruker, 1998)'
_computing_structure_solution     'SHELXS97 (Sheldrick, 2008)'
_computing_structure_refinement     'SHELXL97 (Sheldrick, 2008)'
_computing_molecular_graphics     'DIAMOND (Brandenburg, 1999)'
_computing_publication_material     'SHELXTL (Sheldrick, 2008)'
loop_
    _atom_site_type_symbol
    _atom_site_label
    _atom_site_fract_x
    _atom_site_fract_y
    _atom_site_fract_z
    _atom_site_U_iso_or_equiv
    _atom_site_adp_type
    _atom_site_calc_flag
    _atom_site_refinement_flags
    _atom_site_occupancy
    _atom_site_symmetry_multiplicity
    _atom_site_disorder_assembly
    _atom_site_disorder_group
    C C1 0.3811(3) -0.0246(3) 0.2886(4) 0.0350(8) Uani d . 1 1 . .
    C C2 0.3663(4) -0.1197(3) 0.2948(4) 0.0413(9) Uani d . 1 1 . .
    H H2 0.3859 -0.1575 0.2192 0.050 Uiso calc R 1 1 . .
    C C3 0.3216(4) -0.1545(3) 0.4170(4) 0.0488(10) Uani d . 1 1 . .
    H H3 0.3111 -0.2176 0.4246 0.059 Uiso calc R 1 1 . .
    C C4 0.2909(4) -0.0983(3) 0.5317(4) 0.0503(11) Uani d . 1 1 . .
    H H4 0.2610 -0.1253 0.6129 0.060 Uiso calc R 1 1 . .
    C C5 0.3036(4) -0.0055(3) 0.5273(4) 0.0459(10) Uani d . 1 1 . .
    H H5 0.2829 0.0320 0.6028 0.055 Uiso calc R 1 1 . .
    C C6 0.3496(3) 0.0301(3) 0.4023(4) 0.0350(8) Uani d . 1 1 . .
    C C7 0.3690(4) 0.2011(3) 0.4420(4) 0.0436(10) Uani d . 1 1 . .
    H H7A 0.4024 0.1906 0.5430 0.052 Uiso calc R 1 1 . .
    H H7B 0.4236 0.2477 0.4037 0.052 Uiso calc R 1 1 . .
    C C8 0.2046(4) 0.3077(3) 0.3507(4) 0.0442(10) Uani d . 1 1 . .
    C C9 0.0678(4) 0.3415(3) 0.3700(4) 0.0441(10) Uani d . 1 1 . .
    C C10 -0.0319(4) 0.2630(3) 0.3583(6) 0.0661(14) Uani d . 1 1 . .
    H H10A -0.0393 0.2379 0.2619 0.099 Uiso calc R 1 1 . .
    H H10B -0.1165 0.2857 0.3783 0.099 Uiso calc R 1 1 . .
    H H10C -0.0029 0.2161 0.4274 0.099 Uiso calc R 1 1 . .
    C C11 0.0769(4) 0.3834(3) 0.5231(5) 0.0570(12) Uani d . 1 1 . .
    H H11A 0.1074 0.3378 0.5937 0.085 Uiso calc R 1 1 . .
    H H11B -0.0088 0.4047 0.5417 0.085 Uiso calc R 1 1 . .
    H H11C 0.1375 0.4340 0.5294 0.085 Uiso calc R 1 1 . .
    C C12 0.0271(5) 0.4150(3) 0.2566(5) 0.0610(13) Uani d . 1 1 . .
    H H12A 0.0880 0.4654 0.2690 0.092 Uiso calc R 1 1 . .
    H H12B -0.0602 0.4363 0.2683 0.092 Uiso calc R 1 1 . .
    H H12C 0.0279 0.3895 0.1611 0.092 Uiso calc R 1 1 . .
    Cl Cl1 0.31996(11) -0.08447(8) -0.06653(11) 0.0563(3) Uani d . 1 1 . .
    Cu Cu1 0.5000 0.0000 0.0000 0.03856(19) Uani d S 1 2 . .
    N N1 0.4260(3) 0.0325(2) 0.1866(3) 0.0398(8) Uani d . 1 1 . .
    N N2 0.4237(3) 0.1178(2) 0.2304(3) 0.0414(8) Uani d . 1 1 . .
    N N3 0.3767(3) 0.1173(2) 0.3608(3) 0.0375(7) Uani d . 1 1 . .
    O O1 0.2367(3) 0.23282(18) 0.4335(3) 0.0461(7) Uani d . 1 1 . .
    O O2 0.2812(3) 0.3406(2) 0.2781(4) 0.0846(12) Uani d . 1 1 . .
loop_
    _atom_site_aniso_label
    _atom_site_aniso_U_11
    _atom_site_aniso_U_22
    _atom_site_aniso_U_33
    _atom_site_aniso_U_12
    _atom_site_aniso_U_13
    _atom_site_aniso_U_23
    C1 0.0313(19) 0.040(2) 0.0332(19) 0.0021(16) 0.0034(15) -0.0014(16)
    C2 0.042(2) 0.043(2) 0.038(2) 0.0008(18) 0.0036(17) -0.0064(18)
    C3 0.048(2) 0.047(3) 0.049(2) -0.005(2) -0.0013(19) 0.005(2)
    C4 0.052(3) 0.060(3) 0.040(2) -0.010(2) 0.0068(19) 0.007(2)
    C5 0.045(2) 0.057(3) 0.037(2) 0.000(2) 0.0082(17) -0.003(2)
    C6 0.032(2) 0.041(2) 0.033(2) 0.0044(17) 0.0076(15) -0.0002(17)
    C7 0.039(2) 0.043(2) 0.049(2) 0.0064(18) 0.0088(18) -0.0093(19)
    C8 0.053(3) 0.041(2) 0.040(2) 0.001(2) 0.0164(19) 0.0003(19)
    C9 0.044(2) 0.041(2) 0.049(2) 0.0072(19) 0.0108(18) 0.0018(19)
    C10 0.047(3) 0.061(3) 0.092(4) 0.000(2) 0.014(3) 0.004(3)
    C11 0.061(3) 0.057(3) 0.056(3) 0.020(2) 0.020(2) 0.000(2)
    C12 0.062(3) 0.064(3) 0.057(3) 0.018(2) 0.007(2) 0.009(2)
    Cl1 0.0553(7) 0.0696(8) 0.0458(6) -0.0151(6) 0.0141(5) -0.0123(5)
    Cu1 0.0461(4) 0.0381(4) 0.0336(4) 0.0010(3) 0.0136(3) -0.0033(3)
    N1 0.0450(19) 0.0386(19) 0.0374(18) 0.0017(15) 0.0107(14) -0.0057(15)
    N2 0.046(2) 0.041(2) 0.0382(18) 0.0028(15) 0.0132(15) -0.0009(15)
    N3 0.0396(18) 0.0411(19) 0.0328(16) 0.0078(15) 0.0087(13) -0.0043(14)
    O1 0.0432(16) 0.0388(16) 0.0592(17) 0.0125(13) 0.0189(13) 0.0043(14)
    O2 0.078(2) 0.085(3) 0.102(3) 0.034(2) 0.054(2) 0.048(2)
_geom_special_details     ?
loop_
    _geom_bond_atom_site_label_1
    _geom_bond_atom_site_label_2
    _geom_bond_site_symmetry_2
    _geom_bond_distance
    _geom_bond_publ_flag
    C1 N1 . 1.375(5) ?
    C1 C6 . 1.386(5) ?
    C1 C2 . 1.396(5) ?
    C2 C3 . 1.364(5) ?
    C2 H2 . 0.9300 ?
    C3 C4 . 1.404(6) ?
    C3 H3 . 0.9300 ?
    C4 C5 . 1.360(6) ?
    C4 H4 . 0.9300 ?
    C5 C6 . 1.397(5) ?
    C5 H5 . 0.9300 ?
    C6 N3 . 1.365(5) ?
    C7 O1 . 1.418(4) ?
    C7 N3 . 1.442(5) ?
    C7 H7A . 0.9700 ?
    C7 H7B . 0.9700 ?
    C8 O2 . 1.188(5) ?
    C8 O1 . 1.352(5) ?
    C8 C9 . 1.508(5) ?
    C9 C12 . 1.524(5) ?
    C9 C10 . 1.526(6) ?
    C9 C11 . 1.536(5) ?
    C10 H10A . 0.9600 ?
    C10 H10B . 0.9600 ?
    C10 H10C . 0.9600 ?
    C11 H11A . 0.9600 ?
    C11 H11B . 0.9600 ?
    C11 H11C . 0.9600 ?
    C12 H12A . 0.9600 ?
    C12 H12B . 0.9600 ?
    C12 H12C . 0.9600 ?
    Cl1 Cu1 . 2.2377(11) ?
    Cu1 N1 3_655 2.018(3) ?
    Cu1 N1 . 2.018(3) ?
    Cu1 Cl1 3_655 2.2377(11) ?
    N1 N2 . 1.309(4) ?
    N2 N3 . 1.347(4) ?
loop_
    _geom_angle_atom_site_label_1
    _geom_angle_atom_site_label_2
    _geom_angle_atom_site_label_3
    _geom_angle_site_symmetry_1
    _geom_angle_site_symmetry_3
    _geom_angle
    _geom_angle_publ_flag
    N1 C1 C6 . . 107.3(3) ?
    N1 C1 C2 . . 132.4(3) ?
    C6 C1 C2 . . 120.3(4) ?
    C3 C2 C1 . . 116.8(4) ?
    C3 C2 H2 . . 121.6 ?
    C1 C2 H2 . . 121.6 ?
    C2 C3 C4 . . 122.3(4) ?
    C2 C3 H3 . . 118.8 ?
    C4 C3 H3 . . 118.8 ?
    C5 C4 C3 . . 121.8(4) ?
    C5 C4 H4 . . 119.1 ?
    C3 C4 H4 . . 119.1 ?
    C4 C5 C6 . . 115.9(4) ?
    C4 C5 H5 . . 122.1 ?
    C6 C5 H5 . . 122.1 ?
    N3 C6 C1 . . 104.5(3) ?
    N3 C6 C5 . . 132.6(4) ?
    C1 C6 C5 . . 122.9(4) ?
    O1 C7 N3 . . 110.8(3) ?
    O1 C7 H7A . . 109.5 ?
    N3 C7 H7A . . 109.5 ?
    O1 C7 H7B . . 109.5 ?
    N3 C7 H7B . . 109.5 ?
    H7A C7 H7B . . 108.1 ?
    O2 C8 O1 . . 121.0(4) ?
    O2 C8 C9 . . 127.6(4) ?
    O1 C8 C9 . . 111.4(3) ?
    C8 C9 C12 . . 109.3(3) ?
    C8 C9 C10 . . 111.4(3) ?
    C12 C9 C10 . . 110.5(4) ?
    C8 C9 C11 . . 106.3(3) ?
    C12 C9 C11 . . 109.8(3) ?
    C10 C9 C11 . . 109.5(4) ?
    C9 C10 H10A . . 109.5 ?
    C9 C10 H10B . . 109.5 ?
    H10A C10 H10B . . 109.5 ?
    C9 C10 H10C . . 109.5 ?
    H10A C10 H10C . . 109.5 ?
    H10B C10 H10C . . 109.5 ?
    C9 C11 H11A . . 109.5 ?
    C9 C11 H11B . . 109.5 ?
    H11A C11 H11B . . 109.5 ?
    C9 C11 H11C . . 109.5 ?
    H11A C11 H11C . . 109.5 ?
    H11B C11 H11C . . 109.5 ?
    C9 C12 H12A . . 109.5 ?
    C9 C12 H12B . . 109.5 ?
    H12A C12 H12B . . 109.5 ?
    C9 C12 H12C . . 109.5 ?
    H12A C12 H12C . . 109.5 ?
    H12B C12 H12C . . 109.5 ?
    N1 Cu1 N1 3_655 . 180.0 ?
    N1 Cu1 Cl1 3_655 . 90.55(9) ?
    N1 Cu1 Cl1 . . 89.45(9) ?
    N1 Cu1 Cl1 3_655 3_655 89.45(9) ?
    N1 Cu1 Cl1 . 3_655 90.55(9) ?
    Cl1 Cu1 Cl1 . 3_655 180.0 ?
    N2 N1 C1 . . 110.1(3) ?
    N2 N1 Cu1 . . 120.7(2) ?
    C1 N1 Cu1 . . 129.1(3) ?
    N1 N2 N3 . . 107.0(3) ?
    N2 N3 C6 . . 111.2(3) ?
    N2 N3 C7 . . 120.5(3) ?
    C6 N3 C7 . . 128.1(3) ?
    C8 O1 C7 . . 117.5(3) ?
loop_
    _geom_torsion_atom_site_label_1
    _geom_torsion_atom_site_label_2
    _geom_torsion_atom_site_label_3
    _geom_torsion_atom_site_label_4
    _geom_torsion_site_symmetry_1
    _geom_torsion_site_symmetry_2
    _geom_torsion_site_symmetry_3
    _geom_torsion_site_symmetry_4
    _geom_torsion
    _geom_torsion_publ_flag
    N1 C1 C2 C3 . . . . 178.1(4) ?
    C6 C1 C2 C3 . . . . -0.8(5) ?
    C1 C2 C3 C4 . . . . 0.4(6) ?
    C2 C3 C4 C5 . . . . 0.2(6) ?
    C3 C4 C5 C6 . . . . -0.3(6) ?
    N1 C1 C6 N3 . . . . 0.4(4) ?
    C2 C1 C6 N3 . . . . 179.5(3) ?
    N1 C1 C6 C5 . . . . -178.4(3) ?
    C2 C1 C6 C5 . . . . 0.7(6) ?
    C4 C5 C6 N3 . . . . -178.6(4) ?
    C4 C5 C6 C1 . . . . -0.1(6) ?
    O2 C8 C9 C12 . . . . 12.0(6) ?
    O1 C8 C9 C12 . . . . -170.4(3) ?
    O2 C8 C9 C10 . . . . 134.4(5) ?
    O1 C8 C9 C10 . . . . -48.0(5) ?
    O2 C8 C9 C11 . . . . -106.5(5) ?
    O1 C8 C9 C11 . . . . 71.2(4) ?
    C6 C1 N1 N2 . . . . 0.0(4) ?
    C2 C1 N1 N2 . . . . -179.0(4) ?
    C6 C1 N1 Cu1 . . . . 175.6(2) ?
    C2 C1 N1 Cu1 . . . . -3.4(6) ?
    Cl1 Cu1 N1 N2 . . . . -131.5(3) ?
    Cl1 Cu1 N1 N2 3_655 . . . 48.5(3) ?
    Cl1 Cu1 N1 C1 . . . . 53.3(3) ?
    Cl1 Cu1 N1 C1 3_655 . . . -126.7(3) ?
    C1 N1 N2 N3 . . . . -0.3(4) ?
    Cu1 N1 N2 N3 . . . . -176.4(2) ?
    N1 N2 N3 C6 . . . . 0.6(4) ?
    N1 N2 N3 C7 . . . . 176.6(3) ?
    C1 C6 N3 N2 . . . . -0.6(4) ?
    C5 C6 N3 N2 . . . . 178.0(4) ?
    C1 C6 N3 C7 . . . . -176.2(3) ?
    C5 C6 N3 C7 . . . . 2.5(7) ?
    O1 C7 N3 N2 . . . . 104.3(4) ?
    O1 C7 N3 C6 . . . . -80.5(5) ?
    O2 C8 O1 C7 . . . . 6.4(6) ?
    C9 C8 O1 C7 . . . . -171.4(3) ?
    N3 C7 O1 C8 . . . . -107.4(4) ?
_iucr_refine_instructions_details
;
TITL NANHANG5_0m in  P21/c
CELL  0.71073   10.1929   14.5760    9.2565    90.000    96.499    90.000
ZERR 4          0.0019    0.0020    0.0015     0.000     0.014     0.000
LATT 1
SYMM             - X ,    0.50000 + Y ,    0.50000 - Z
SFAC C  H  O  N  Cu Cl
UNIT 48 60 8 12 2 4
OMIT  -2.00  50.00
L.S. 20
ACTA
BOND $H
FMAP 2
PLAN 20
conf
htab
size 0.2 0.2 0.19
WGHT  0.009500  1.865900
FVAR  0.593510
TEMP    23
C1     1   0.381144 -0.024552  0.288634 11.000000  0.031310  0.040410 =
           0.033190 -0.001350  0.003420  0.002150
C2     1   0.366283 -0.119661  0.294763 11.000000  0.042160  0.043380 =
           0.038150 -0.006450  0.003640  0.000750
AFIX 43
H2     2   0.385908 -0.157464  0.219172 11.000000 -1.200000
AFIX 0
C3     1   0.321595 -0.154455  0.416968 11.000000  0.048360  0.047000 =
           0.049410  0.004760 -0.001290 -0.004920
AFIX 43
H3     2   0.311121 -0.217589  0.424562 11.000000 -1.200000
AFIX 0
C4     1   0.290863 -0.098288  0.531671 11.000000  0.051750  0.059650 =
           0.039980  0.006950  0.006800 -0.010490
AFIX 43
H4     2   0.260998 -0.125294  0.612909 11.000000 -1.200000
AFIX 0
C5     1   0.303556 -0.005485  0.527273 11.000000  0.044840  0.056950 =
           0.036750 -0.003310  0.008160  0.000080
AFIX 43
H5     2   0.282868  0.031968  0.602821 11.000000 -1.200000
AFIX 0
C6     1   0.349595  0.030107  0.402253 11.000000  0.032470  0.040700 =
           0.032620 -0.000230  0.007610  0.004440
C7     1   0.368987  0.201145  0.442044 11.000000  0.039280  0.043100 =
           0.049170 -0.009350  0.008820  0.006400
AFIX 23
H7A    2   0.402436  0.190566  0.542983 11.000000 -1.200000
H7B    2   0.423640  0.247652  0.403660 11.000000 -1.200000
AFIX 0
C8     1   0.204613  0.307666  0.350714 11.000000  0.053140  0.041470 =
           0.040480  0.000270  0.016410  0.000990
C9     1   0.067843  0.341485  0.370047 11.000000  0.043560  0.041180 =
           0.048910  0.001820  0.010840  0.007250
C10    1  -0.031948  0.263029  0.358338 11.000000  0.046600  0.060570 =
           0.092320  0.004470  0.013540 -0.000310
AFIX 137
H10A   2  -0.039301  0.237886  0.261903 11.000000 -1.500000
H10B   2  -0.116451  0.285731  0.378310 11.000000 -1.500000
H10C   2  -0.002866  0.216118  0.427437 11.000000 -1.500000
AFIX 0
C11    1   0.076853  0.383427  0.523050 11.000000  0.060710  0.057220 =
           0.056030 -0.000170  0.019570  0.019990
AFIX 137
H11A   2   0.107442  0.337779  0.593713 11.000000 -1.500000
H11B   2  -0.008776  0.404696  0.541659 11.000000 -1.500000
H11C   2   0.137525  0.434025  0.529420 11.000000 -1.500000
AFIX 0
C12    1   0.027114  0.414961  0.256626 11.000000  0.061770  0.064450 =
           0.056920  0.009350  0.006830  0.017900
AFIX 137
H12A   2   0.087979  0.465359  0.269037 11.000000 -1.500000
H12B   2  -0.060165  0.436282  0.268339 11.000000 -1.500000
H12C   2   0.027873  0.389521  0.161063 11.000000 -1.500000
AFIX 0
Cl1    6   0.319958 -0.084471 -0.066530 11.000000  0.055280  0.069580 =
           0.045820 -0.012280  0.014120 -0.015130
Cu1    5   0.500000  0.000000  0.000000 10.500000  0.046070  0.038110 =
           0.033590 -0.003280  0.013640  0.001040
N1     4   0.425962  0.032544  0.186611 11.000000  0.045000  0.038560 =
           0.037350 -0.005650  0.010740  0.001740
N2     4   0.423676  0.117827  0.230434 11.000000  0.046440  0.041430 =
           0.038230 -0.000860  0.013250  0.002820
N3     4   0.376745  0.117287  0.360785 11.000000  0.039590  0.041140 =
           0.032770 -0.004320  0.008740  0.007780
O1     3   0.236749  0.232820  0.433502 11.000000  0.043250  0.038800 =
           0.059200  0.004320  0.018910  0.012480
O2     3   0.281182  0.340628  0.278070 11.000000  0.077580  0.084820 =
           0.101610  0.048120  0.054430  0.033520
Q1     1   0.299700  0.373600  0.369000 11.000000  0.050000      0.26
Q2     1   0.417000  0.005000  0.123100 11.000000  0.050000      0.25
Q3     1   0.393700  0.074700  0.198300 11.000000  0.050000      0.24
Q4     1   0.347700 -0.024000 -0.082800 11.000000  0.050000      0.23
Q5     1   0.353200  0.160900  0.543700 11.000000  0.050000      0.22
Q6     1   0.337200  0.001900  0.322700 11.000000  0.050000      0.22
Q7     1   0.400100 -0.071400  0.307600 11.000000  0.050000      0.21
Q8     1   0.416100  0.002100  0.247800 11.000000  0.050000      0.21
Q9     1   0.484300  0.040800  0.102700 11.000000  0.050000      0.21
Q10    1   0.033100  0.376000  0.317600 11.000000  0.050000      0.21
Q11    1   0.245000  0.289600  0.268200 11.000000  0.050000      0.20
Q12    1   0.383300 -0.001600  0.355800 11.000000  0.050000      0.19
Q13    1   0.433300  0.119000  0.306200 11.000000  0.050000      0.19
Q14    1   0.280500 -0.195200  0.404600 11.000000  0.050000      0.19
Q15    1   0.134600  0.361300  0.591100 11.000000  0.050000      0.19
Q16    1  -0.015000  0.326300  0.640500 11.000000  0.050000      0.19
Q17    1   0.314900  0.325200  0.254800 11.000000  0.050000      0.18
Q18    1   0.387400 -0.128700 -0.026100 11.000000  0.050000      0.18
Q19    1   0.366400  0.074200  0.401100 11.000000  0.050000      0.18
Q20    1  -0.018200  0.184500  0.344900 11.000000  0.050000      0.18
HKLF 4 1 -0.5000  0.0000 -1.0000  0.0000  0.5000  0.0000  0.5000  0.0000
0.0000
END
;
