# Supplementary material for: Bis[(1H-1,2,3-benzotriazol-1-yl)methyl 2,2-dimethyl­propano­ato-κN 3]dichlorido­copper(II)
Source: Acta Crystallogr Sect E Struct Rep Online. 2012 Apr 18;68(Pt 5):m607. doi: 10.1107/S1600536812015486 (PMC3344345; doi:10.1107/S1600536812015486)
Supplement: Supplementary file 2 [file e-68-0m607-Isup2.hkl]

# 
# h,k,l, Fc-squared, Fo-squared, sigma(Fo-squared) and status flag 
# 
data_I
_shelx_title ' NANHANG5_0m in  P21/c' 
_shelx_refln_list_code          4 
_shelx_F_calc_maximum      164.38 
_exptl_crystal_F_000       622.00 
_reflns_d_resolution_high  0.8410 
 
loop_ 
 _symmetry_equiv_pos_as_xyz 
 'x, y, z' 
 '-x, y+1/2, -z+1/2' 
 '-x, -y, -z' 
 'x, -y-1/2, z-1/2' 
 
_cell_length_a    10.1929 
_cell_length_b    14.5760 
_cell_length_c     9.2565 
_cell_angle_alpha  90.000 
_cell_angle_beta   96.499 
_cell_angle_gamma  90.000 
 
_shelx_F_squared_multiplier     1.000 
 
loop_ 
 _refln_index_h 
 _refln_index_k 
 _refln_index_l 
 _refln_F_squared_calc 
 _refln_F_squared_meas 
 _refln_F_squared_sigma 
 _refln_observed_status 
   1   0   0    16851.28    16114.87    181.23 o 
   2   0   0       52.31       78.68      9.46 o 
   3   0   0    19605.42    21046.62    188.13 o 
   4   0   0      175.01      141.42     15.04 o 
   5   0   0     1502.00     1384.25     51.11 o 
   6   0   0      911.81      828.44     41.99 o 
   7   0   0     1075.46     1040.95     51.65 o 
   8   0   0       11.51       19.06      6.91 o 
   9   0   0      145.87      200.93     38.00 o 
  10   0   0      203.26      261.15     41.93 o 
  11   0   0      214.63      230.72     76.62 o 
  12   0   0       12.84       31.69     19.01 o 
   1   1   0     2754.69     2788.53     53.68 o 
   2   1   0      675.05      646.69     22.35 o 
   3   1   0      324.85      317.86     15.15 o 
   4   1   0     2298.92     2343.70     46.59 o 
   5   1   0     1658.62     1730.74     44.13 o 
   6   1   0      569.80      582.80     27.91 o 
   7   1   0     1052.85     1015.14     41.35 o 
   8   1   0        9.34       30.33      5.19 o 
   9   1   0        5.39        9.30      6.69 o 
  10   1   0       90.42       89.80     10.57 o 
  11   1   0       16.77       -0.94     11.96 o 
  12   1   0        1.92       -8.70     21.23 o 
   0   2   0     5808.44     5848.15     98.85 o 
   1   2   0    16232.21    16981.96    177.49 o 
   2   2   0     3302.37     3201.45     53.69 o 
   3   2   0       12.86       27.34      3.65 o 
   4   2   0       15.63       43.11      4.42 o 
   5   2   0     3323.64     3366.13     67.85 o 
   6   2   0     2170.55     2162.87     59.04 o 
   7   2   0       64.13       68.45      7.60 o 
   8   2   0       23.11       29.96      5.33 o 
   9   2   0      168.78      161.65     17.66 o 
  10   2   0      317.50      280.49     34.64 o 
  11   2   0       89.95       72.70     10.74 o 
   1   3   0     5483.56     5512.79     67.84 o 
   2   3   0     3006.87     3087.77     62.50 o 
   3   3   0     8232.13     8558.57    113.53 o 
   4   3   0      605.89      537.52     22.53 o 
   5   3   0      939.00      908.56     33.29 o 
   6   3   0      210.94      205.94     13.07 o 
   7   3   0       31.19       35.16      6.67 o 
   8   3   0      277.09      281.94     22.64 o 
   9   3   0       26.81       47.19      8.07 o 
  10   3   0        7.45       40.49     13.88 o 
  11   3   0        5.39       23.15      8.98 o 
   0   4   0       38.66       87.03     10.20 o 
   1   4   0     1326.63     1243.53     32.75 o 
   2   4   0     1828.97     1684.79     42.18 o 
   3   4   0     6738.93     6767.89     91.37 o 
   4   4   0     3970.18     3999.88     70.12 o 
   5   4   0       30.57       25.07      3.98 o 
   6   4   0      352.58      386.67     22.09 o 
   7   4   0      468.95      442.27     28.01 o 
   8   4   0      976.68      884.55     54.38 o 
   9   4   0      129.29      161.21     19.25 o 
  10   4   0       41.05       53.59      7.79 o 
  11   4   0       96.96      100.08     10.53 o 
   1   5   0      169.56      181.69     11.71 o 
   2   5   0      139.74      176.52     12.47 o 
   3   5   0      240.77      297.77     18.38 o 
   4   5   0     1090.60     1219.85     37.49 o 
   5   5   0       63.27       58.92      5.80 o 
   6   5   0       14.35       23.55      4.31 o 
   7   5   0       61.06       78.55      9.89 o 
   8   5   0      143.96      142.78     16.17 o 
   9   5   0      105.28      118.16     13.18 o 
  10   5   0       59.64       42.09      8.01 o 
  11   5   0       60.49       41.07      9.37 o 
   0   6   0      265.50      328.02     22.86 o 
   1   6   0     3318.64     3404.80     59.77 o 
   2   6   0     1165.29     1064.82     30.50 o 
   3   6   0     3271.31     3060.57     62.58 o 
   4   6   0      240.07      202.92     13.37 o 
   5   6   0      709.78      735.08     30.71 o 
   6   6   0      113.41      137.09     11.24 o 
   7   6   0      562.34      510.57     39.53 o 
   8   6   0      262.62      258.54     26.38 o 
   9   6   0      494.97      489.19     38.02 o 
  10   6   0      115.32      118.39     15.61 o 
  11   6   0        0.61       -6.40      9.89 o 
   1   7   0      815.08      888.26     31.12 o 
   2   7   0      180.77      161.14     10.13 o 
   3   7   0       88.84       75.97      6.62 o 
   4   7   0      498.47      511.87     24.26 o 
   5   7   0       79.16       79.16      7.89 o 
   6   7   0       20.13       24.59      6.69 o 
   7   7   0      373.11      379.66     32.27 o 
   8   7   0       12.51       22.06      6.37 o 
   9   7   0        2.21       15.01      7.60 o 
  10   7   0       13.29        7.91      9.57 o 
  11   7   0       11.11        6.06     10.91 o 
   0   8   0     4110.41     4255.13    108.41 o 
   1   8   0     2075.22     2126.89     53.61 o 
   2   8   0     1859.75     1709.15     44.30 o 
   3   8   0      256.26      215.60     14.02 o 
   4   8   0      330.29      289.51     20.05 o 
   5   8   0      229.19      256.28     18.68 o 
   6   8   0       49.87       65.81      8.76 o 
   7   8   0      266.93      304.26     32.52 o 
   8   8   0      383.49      375.22     32.52 o 
   9   8   0      198.85      192.07     22.50 o 
  10   8   0       39.46       21.38     14.64 o 
   1   9   0      538.13      534.71     25.84 o 
   2   9   0      437.93      418.43     20.25 o 
   3   9   0       26.13       32.73      3.14 o 
   4   9   0      222.03      203.83     15.39 o 
   5   9   0       10.38       22.46      6.08 o 
   6   9   0      521.68      592.66     42.05 o 
   7   9   0       37.97       57.94      9.80 o 
   8   9   0       10.67       15.72      7.04 o 
   9   9   0      133.17      136.04     12.90 o 
  10   9   0       53.31       93.59     13.56 o 
   0  10   0     1766.86     1664.51     72.73 o 
   1  10   0     1407.97     1350.57     46.28 o 
   2  10   0      274.96      268.30     15.56 o 
   3  10   0      149.41      125.28      8.15 o 
   4  10   0       85.06      105.46      9.95 o 
   5  10   0      216.78      225.99     27.80 o 
   6  10   0      727.78      715.48     59.46 o 
   7  10   0      278.26      279.29     32.37 o 
   8  10   0      127.72      103.65     14.11 o 
   9  10   0       37.05       36.62     12.35 o 
   1  11   0      136.60      125.59     12.57 o 
   2  11   0      270.71      251.36     15.08 o 
   3  11   0      174.43      163.39     11.20 o 
   4  11   0       19.33       40.04      6.78 o 
   5  11   0       46.68       47.86      7.48 o 
   6  11   0        3.07       11.70      7.63 o 
   7  11   0       41.45       55.89      8.69 o 
   8  11   0       12.10       14.17     18.10 o 
   9  11   0       34.43       48.99     18.78 o 
   0  12   0      570.03      519.52     39.42 o 
   1  12   0       20.69       40.93      9.52 o 
   2  12   0       18.67       24.25      5.81 o 
   3  12   0       21.68       16.03      6.25 o 
   4  12   0     1288.29     1273.82     79.18 o 
   5  12   0     1394.83     1378.30     86.09 o 
   6  12   0      496.04      502.97     46.38 o 
   7  12   0        5.10        4.56      9.08 o 
   8  12   0        2.85        0.30     13.58 o 
   1  13   0       49.25       71.42      8.54 o 
   2  13   0       91.18       81.44     10.80 o 
   3  13   0        2.50       -3.42      9.09 o 
   4  13   0       23.12       29.20      8.44 o 
   5  13   0       47.22       21.43     10.60 o 
   6  13   0        1.31       13.60      9.21 o 
   7  13   0       10.25        7.39     11.79 o 
   0  14   0       19.18       28.48     10.66 o 
   1  14   0       57.92       75.82     11.33 o 
   2  14   0       62.22       77.86     19.82 o 
   3  14   0      152.85      175.98     26.59 o 
   4  14   0      343.42      321.98     40.24 o 
   5  14   0      436.11      373.64     39.39 o 
   6  14   0      222.90      191.33     18.48 o 
   7  14   0       24.57       56.05     19.02 o 
   1  15   0      147.47      136.45     18.63 o 
   2  15   0      122.50      126.24     30.51 o 
   3  15   0        0.09       17.06     12.08 o 
   4  15   0        2.64       -5.41     12.23 o 
   5  15   0       10.50       12.66     13.36 o 
   6  15   0       11.52       24.06     14.95 o 
   0  16   0        9.71       18.15     13.19 o 
   1  16   0       71.91       75.05     16.27 o 
   2  16   0      127.48      161.27     30.69 o 
   3  16   0      269.72      209.39     35.64 o 
   4  16   0       94.14      139.25     37.83 o 
   1  17   0        1.83      -13.29     14.93 o 
   2  17   0        0.22        8.12     15.46 o 
 -12   1   1      343.33      195.67     26.86 o 
 -11   1   1      410.96      472.08     52.04 o 
 -10   1   1       96.08      112.19     13.65 o 
  -9   1   1        1.54       19.31      6.99 o 
  -8   1   1        3.21       28.85      5.87 o 
  -7   1   1     2126.29     2149.48     53.14 o 
  -6   1   1     2430.47     2294.78     55.05 o 
  -5   1   1     4322.01     4265.46     69.86 o 
  -4   1   1       26.09       48.35      5.11 o 
  -3   1   1       40.64       88.45      7.10 o 
  -2   1   1       28.43       42.01      5.33 o 
  -1   1   1       37.12       49.92      6.23 o 
   0   1   1     2982.67     2913.60     80.31 o 
   1   1   1      881.78      855.65     28.50 o 
   2   1   1    24367.12    24555.49    228.31 o 
   3   1   1    17377.81    17972.41    160.54 o 
   4   1   1     7992.45     7918.64    102.50 o 
   5   1   1      853.61      756.84     32.04 o 
   6   1   1       38.44       42.88      4.97 o 
   7   1   1        2.33       25.73      5.22 o 
   8   1   1        2.96        4.88      5.77 o 
   9   1   1      122.38      157.30     21.64 o 
  10   1   1      275.08      257.84     30.15 o 
  11   1   1      172.20      189.02     15.52 o 
 -12   2   1       10.47       31.35     21.22 o 
 -11   2   1       13.93        5.22      9.83 o 
 -10   2   1       72.00       51.73     14.78 o 
  -9   2   1      279.84      286.18     22.99 o 
  -8   2   1      154.68      176.07     14.06 o 
  -7   2   1      239.63      243.85     15.98 o 
  -6   2   1        6.98       19.70      4.41 o 
  -5   2   1      661.99      662.93     25.73 o 
  -4   2   1      688.19      793.23     29.29 o 
  -3   2   1      468.11      523.53     20.83 o 
  -2   2   1     2573.92     2409.74     44.29 o 
  -1   2   1     3880.85     3718.50     78.97 o 
   0   2   1      401.16      420.24     21.06 o 
   1   2   1     4010.88     4062.10     67.77 o 
   2   2   1     3812.45     3853.63     62.90 o 
   3   2   1       56.66      104.46      8.37 o 
   4   2   1      575.10      517.26     23.65 o 
   5   2   1     1328.94     1412.83     46.03 o 
   6   2   1      166.49      185.50     15.26 o 
   7   2   1        5.81       19.72      5.41 o 
   8   2   1        0.61        4.84      6.40 o 
   9   2   1        0.09        2.23      6.60 o 
  10   2   1       39.81       32.20     11.45 o 
  11   2   1       19.99       35.82     13.24 o 
 -11   3   1      107.61       87.61     24.58 o 
 -10   3   1       62.68       84.92     10.06 o 
  -9   3   1      320.52      330.67     26.93 o 
  -8   3   1     1040.28     1101.04     51.57 o 
  -7   3   1      355.10      366.77     24.54 o 
  -6   3   1      736.73      756.09     30.14 o 
  -5   3   1        6.81       12.76      2.46 o 
  -4   3   1     1180.26     1185.32     37.66 o 
  -3   3   1     3020.33     2981.33     54.80 o 
  -2   3   1     2854.66     2688.47     54.35 o 
  -1   3   1     4514.29     4217.04     79.07 o 
   0   3   1     1444.41     1380.04     72.97 o 
   1   3   1    12084.40    12143.11    182.43 o 
   2   3   1     1019.77      999.36     32.63 o 
   3   3   1      879.74      812.25     24.16 o 
   4   3   1      980.94      863.31     29.44 o 
   5   3   1      994.24      923.87     31.41 o 
   6   3   1      784.33      734.75     34.45 o 
   7   3   1      266.75      270.14     18.96 o 
   8   3   1      592.49      631.18     39.38 o 
   9   3   1       69.42       73.03      8.02 o 
  10   3   1      170.40      161.84     23.99 o 
  11   3   1       54.45       73.79     11.90 o 
 -11   4   1       34.00       33.87     10.44 o 
 -10   4   1       97.07      136.50     14.69 o 
  -9   4   1       29.51       28.45      6.15 o 
  -8   4   1      737.45      752.74     41.70 o 
  -7   4   1     1009.43     1059.49     48.46 o 
  -6   4   1       92.47       79.74     11.95 o 
  -5   4   1     1098.87      984.04     31.10 o 
  -4   4   1     1393.48     1345.32     44.79 o 
  -3   4   1       19.05       20.66      4.78 o 
  -2   4   1     2427.51     2509.03     62.75 o 
  -1   4   1        2.53        3.24      2.05 o 
   0   4   1     3318.38     3431.33     52.59 o 
   1   4   1     2842.86     3013.19     54.36 o 
   2   4   1      284.41      310.84     16.26 o 
   3   4   1      475.94      445.02     16.16 o 
   4   4   1     1016.79     1080.79     33.05 o 
   5   4   1        7.50        2.12      2.43 o 
   6   4   1       58.65       70.26      6.62 o 
   7   4   1      321.51      337.48     23.17 o 
   8   4   1       51.94       50.71      7.27 o 
   9   4   1      202.90      215.60     15.51 o 
  10   4   1       32.25       37.41      8.08 o 
  11   4   1        0.01       17.18     12.54 o 
 -11   5   1        3.50      -18.91     18.91 o 
 -10   5   1      348.49      320.56     24.97 o 
  -9   5   1      502.36      514.40     37.83 o 
  -8   5   1      729.95      802.69     52.17 o 
  -7   5   1        6.78       13.19      6.08 o 
  -6   5   1       50.21       45.87      4.87 o 
  -5   5   1      148.96      136.40     11.53 o 
  -4   5   1     4828.24     4765.89     89.86 o 
  -3   5   1     6731.07     6712.60    113.40 o 
  -2   5   1     3518.68     3414.74     81.66 o 
  -1   5   1      694.53      673.74     24.28 o 
   0   5   1      164.34      194.79     12.12 o 
   1   5   1      712.19      702.19     27.15 o 
   2   5   1     4736.06     4593.38     72.79 o 
   3   5   1     5619.04     5640.75     67.34 o 
   4   5   1      569.31      553.25     22.48 o 
   5   5   1       17.04       20.71      2.57 o 
   6   5   1      123.29      139.05     13.29 o 
   7   5   1      520.58      484.91     34.30 o 
   8   5   1      502.56      497.48     29.89 o 
   9   5   1      655.31      634.18     47.68 o 
  10   5   1       14.20       10.84      8.41 o 
  11   5   1        6.54        6.97      9.99 o 
 -11   6   1        0.44       -4.66     11.21 o 
 -10   6   1       42.50       23.07     12.36 o 
  -9   6   1       60.58       82.82      8.90 o 
  -8   6   1       32.98       52.15      6.52 o 
  -7   6   1        0.13       13.90      5.30 o 
  -6   6   1       74.61       83.97     10.74 o 
  -5   6   1       33.57       37.24      3.65 o 
  -4   6   1      630.73      715.02     33.22 o 
  -3   6   1      101.25      106.89     11.48 o 
  -2   6   1       61.27       67.92      5.66 o 
  -1   6   1      578.94      634.42     25.70 o 
   0   6   1       13.19       10.92      2.19 o 
   1   6   1      999.35     1086.10     33.91 o 
   2   6   1       23.74       19.28      3.08 o 
   3   6   1      114.57      141.48     11.96 o 
   4   6   1      366.65      394.31     18.53 o 
   5   6   1      228.98      209.03     17.54 o 
   6   6   1       18.58       38.10      6.47 o 
   7   6   1        0.32        4.81      5.75 o 
   8   6   1       10.72       13.44      6.13 o 
   9   6   1        5.05        8.94      7.34 o 
  10   6   1        3.33        2.62      9.16 o 
  11   6   1       10.64       21.50     10.10 o 
 -11   7   1        1.61       20.75     16.32 o 
 -10   7   1       45.86       58.03      9.29 o 
  -9   7   1      440.11      438.19     33.67 o 
  -8   7   1      774.28      740.25     49.95 o 
  -7   7   1      475.64      442.78     35.16 o 
  -6   7   1        6.67       11.07      5.68 o 
  -5   7   1      405.76      435.86     27.45 o 
  -4   7   1     1028.66      961.93     33.82 o 
  -3   7   1     2071.53     2058.85     68.41 o 
  -2   7   1      784.99      702.25     23.60 o 
  -1   7   1       58.03       35.32      4.76 o 
   0   7   1      263.23      262.97     14.63 o 
   1   7   1     1071.84     1044.14     35.20 o 
   2   7   1     5764.28     5936.17     92.09 o 
   3   7   1     5094.77     5092.03     90.71 o 
   4   7   1     1426.88     1472.30     49.73 o 
   5   7   1       19.23       35.29      4.95 o 
   6   7   1       94.60      103.94     15.03 o 
   7   7   1      840.45      809.56     39.19 o 
   8   7   1      692.32      695.28     50.06 o 
   9   7   1      251.46      209.37     21.40 o 
  10   7   1        3.52       26.61      8.78 o 
 -10   8   1      135.01      121.65     20.59 o 
  -9   8   1       73.55       76.88     14.03 o 
  -8   8   1       19.01       36.66      7.77 o 
  -7   8   1       13.64       17.48      6.14 o 
  -6   8   1        0.74        1.19      5.06 o 
  -5   8   1      293.46      256.65     17.96 o 
  -4   8   1      112.40       90.69      8.15 o 
  -3   8   1      253.35      294.19     15.15 o 
  -2   8   1     2008.73     2008.48     45.07 o 
  -1   8   1      475.01      493.37     22.48 o 
   0   8   1      621.85      580.99     25.75 o 
   1   8   1     1970.37     1964.67     52.39 o 
   2   8   1       33.53       55.03      4.47 o 
   3   8   1      154.09      149.78     11.50 o 
   4   8   1      389.49      368.31     22.40 o 
   5   8   1      120.96      160.23     16.70 o 
   6   8   1       34.20       36.51      5.50 o 
   7   8   1      168.62      155.78     16.70 o 
   8   8   1       11.66       -0.41      7.14 o 
   9   8   1        3.11        4.00      8.54 o 
  10   8   1       21.09        9.75      9.50 o 
 -10   9   1        1.27       -9.91     10.87 o 
  -9   9   1        8.04       10.45      9.61 o 
  -8   9   1      157.01      134.67     30.41 o 
  -7   9   1      590.26      655.18     56.55 o 
  -6   9   1     1124.57     1143.79     76.91 o 
  -5   9   1      238.47      265.91     29.78 o 
  -4   9   1      336.78      310.06     25.53 o 
  -3   9   1      410.59      362.05     17.90 o 
  -2   9   1     1190.90     1041.19     33.13 o 
  -1   9   1        8.10       37.24      3.83 o 
   0   9   1       65.33       47.36      6.35 o 
   1   9   1     1882.26     1851.71     53.36 o 
   2   9   1     2929.05     2830.40     63.98 o 
   3   9   1     1511.99     1523.72     50.97 o 
   4   9   1      260.96      275.55     17.78 o 
   5   9   1      789.30      837.01     42.79 o 
   6   9   1      181.49      197.54     25.28 o 
   7   9   1       67.99       99.81      9.38 o 
   8   9   1       24.40       46.50      8.47 o 
   9   9   1       40.69       18.19     13.05 o 
  10   9   1       74.20       39.22     27.20 o 
  -9  10   1      182.24      181.80     30.54 o 
  -8  10   1       43.40       46.39      8.68 o 
  -7  10   1       22.75       10.41      9.20 o 
  -6  10   1        0.00       13.70      8.78 o 
  -5  10   1      204.49      214.76     26.43 o 
  -4  10   1       33.50       91.25      9.49 o 
  -3  10   1      119.58      160.65     30.66 o 
  -2  10   1      193.17      162.37     13.91 o 
  -1  10   1       17.01       25.16      4.41 o 
   0  10   1      323.23      307.66     18.55 o 
   1  10   1        4.83       11.47      3.32 o 
   2  10   1       17.87       32.95      4.68 o 
   3  10   1       10.37        7.69      3.38 o 
   4  10   1      275.55      266.11     18.40 o 
   5  10   1       15.66       33.55      7.38 o 
   6  10   1      631.54      650.28     43.82 o 
   7  10   1      127.31      142.80     13.62 o 
   8  10   1        1.30       -2.89      9.36 o 
   9  10   1       58.14       77.46     10.83 o 
  -9  11   1        1.23       13.79     10.45 o 
  -8  11   1       97.74       82.51     10.63 o 
  -7  11   1      585.78      581.61     51.63 o 
  -6  11   1      198.92      256.73     30.43 o 
  -5  11   1      383.92      347.16     37.02 o 
  -4  11   1      249.13      256.90     30.48 o 
  -3  11   1      352.13      299.44     30.06 o 
  -2  11   1      296.91      275.26     20.60 o 
  -1  11   1     2230.55     2216.31     72.06 o 
   0  11   1     1319.52     1251.11     45.81 o 
   1  11   1       60.85       60.63      5.97 o 
   2  11   1        7.54       12.94      3.81 o 
   3  11   1      139.59      132.99     10.32 o 
   4  11   1      282.80      309.75     18.46 o 
   5  11   1      121.47      161.24     15.62 o 
   6  11   1      595.08      569.94     40.42 o 
   7  11   1      232.45      167.93     29.60 o 
   8  11   1       99.90       97.09     10.31 o 
   9  11   1        2.57        3.81     11.22 o 
  -8  12   1      113.86      101.68     18.47 o 
  -7  12   1       65.38       58.72      9.86 o 
  -6  12   1        2.81        1.90      8.74 o 
  -5  12   1      347.97      362.04     36.43 o 
  -4  12   1        2.52        1.18      7.18 o 
  -3  12   1      266.09      268.44     31.84 o 
  -2  12   1        4.49       -0.74      9.38 o 
  -1  12   1       69.21       84.22      7.25 o 
   0  12   1       44.21       71.08      7.87 o 
   1  12   1        0.94        6.68      5.68 o 
   2  12   1      246.46      245.35     17.10 o 
   3  12   1        1.20        0.52      4.27 o 
   4  12   1       99.94      102.73      8.99 o 
   5  12   1       46.21       66.43      9.86 o 
   6  12   1        3.60       -0.06      8.65 o 
   7  12   1        0.02       23.93     12.23 o 
   8  12   1        3.42       -8.96     13.43 o 
  -8  13   1       38.05       67.55     11.66 o 
  -7  13   1       91.61      119.06     11.46 o 
  -6  13   1      350.09      390.70     37.50 o 
  -5  13   1      156.28      149.24     16.30 o 
  -4  13   1        1.57        3.86      7.86 o 
  -3  13   1      315.83      332.23     35.32 o 
  -2  13   1     1457.08     1411.97     82.95 o 
  -1  13   1     1125.82     1083.66     50.78 o 
   0  13   1      464.15      436.18     28.22 o 
   1  13   1      100.12       97.83      8.18 o 
   2  13   1        1.77       15.87      6.89 o 
   3  13   1      239.59      180.44     19.27 o 
   4  13   1       58.83      115.83     17.01 o 
   5  13   1      255.37      216.28     40.49 o 
   6  13   1      354.74      197.21     70.89 o 
   7  13   1      148.45      117.56     19.29 o 
  -7  14   1        1.94        0.42     33.17 o 
  -6  14   1       26.93       12.79     12.09 o 
  -5  14   1        0.01        6.22     18.05 o 
  -4  14   1        3.89       23.48     10.67 o 
  -3  14   1      120.23      140.76     15.38 o 
  -2  14   1       62.56      114.91     15.25 o 
  -1  14   1       19.79       12.57     10.32 o 
   0  14   1       36.54       43.94      8.48 o 
   1  14   1       47.90       61.08      7.50 o 
   2  14   1      149.20      152.87     14.82 o 
   3  14   1        1.03       -8.52      9.29 o 
   4  14   1        0.75       17.87     12.03 o 
   5  14   1       16.48       26.07     12.42 o 
   6  14   1        8.87       19.57     13.19 o 
  -6  15   1       28.24       50.67     15.12 o 
  -5  15   1       99.13      135.79     16.46 o 
  -4  15   1      375.77      313.04     51.10 o 
  -3  15   1      207.63      199.79     30.40 o 
  -2  15   1       46.07       76.61     12.69 o 
  -1  15   1      278.07      225.09     24.87 o 
   0  15   1      177.87      160.11     16.76 o 
   1  15   1       50.34       61.09     17.72 o 
   2  15   1        1.36        8.15     10.01 o 
   3  15   1      141.45      159.59     17.86 o 
   4  15   1      127.57      112.91     24.91 o 
   5  15   1       70.11       67.87     14.24 o 
  -4  16   1       29.25       15.92     20.46 o 
  -3  16   1       44.93       83.88     14.23 o 
  -2  16   1       19.70       51.03     13.80 o 
  -1  16   1        8.02       31.87     13.66 o 
   0  16   1        7.35       20.30     11.11 o 
   1  16   1        1.15        9.94     13.73 o 
   2  16   1        5.66      -13.31     13.58 o 
   3  16   1        0.68      -13.93     14.11 o 
   4  16   1       13.91       40.24     14.04 o 
  -2  17   1      177.83      141.28     23.00 o 
  -1  17   1       13.35       14.87     15.36 o 
   0  17   1       30.65       26.85     15.17 o 
   1  17   1       83.22       32.81     35.02 o 
 -12   0   2      353.48      292.12     49.54 o 
 -11   0   2      276.03      216.11     48.95 o 
 -10   0   2      342.19      337.03     56.50 o 
  -9   0   2       43.66       37.59      8.88 o 
  -8   0   2     1108.44     1057.45     52.53 o 
  -7   0   2     1867.45     1769.16     77.82 o 
  -6   0   2      977.50      948.31     51.61 o 
  -5   0   2     2627.06     2642.51     81.33 o 
  -4   0   2       40.96       26.72      7.86 o 
  -3   0   2        9.97       75.65     13.11 o 
  -2   0   2     2132.30     2088.72     68.34 o 
  -1   0   2    27021.78    28111.75    340.93 o 
   0   0   2     4319.63     3884.90    109.52 o 
   1   0   2     5581.14     6335.61    114.78 o 
   2   0   2    10556.40    11364.51    148.60 o 
   3   0   2      800.88      721.59     39.61 o 
   4   0   2     6307.58     6252.38    135.87 o 
   5   0   2    15568.96    15251.69    283.92 o 
   6   0   2     5304.65     5269.23    183.92 o 
   7   0   2      592.31      578.82     58.39 o 
   8   0   2      383.43      328.89     39.47 o 
   9   0   2        1.22       14.60      9.15 o 
  10   0   2       86.07      103.72     13.12 o 
  11   0   2      199.67      207.16     24.71 o 
 -12   1   2       45.88       43.24     19.33 o 
 -11   1   2        5.78       -0.86     12.02 o 
 -10   1   2      136.78      152.66     14.61 o 
  -9   1   2       34.87       41.61      9.50 o 
  -8   1   2        1.90        0.68      3.47 o 
  -7   1   2     1259.26     1243.16     38.57 o 
  -6   1   2      125.99      135.24     10.68 o 
  -5   1   2      640.88      636.85     22.46 o 
  -4   1   2       26.74       33.99      4.06 o 
  -3   1   2      243.47      287.19     16.23 o 
  -2   1   2      715.55      781.75     28.73 o 
  -1   1   2      167.24      166.13     11.88 o 
   0   1   2     3704.47     3755.00     51.68 o 
   1   1   2     3317.27     3356.78     69.90 o 
   2   1   2      623.89      700.12     25.02 o 
   3   1   2      679.30      638.64     24.42 o 
   4   1   2      986.50     1006.26     34.59 o 
   5   1   2      814.87      852.86     36.77 o 
   6   1   2     1687.35     1717.00     63.76 o 
   7   1   2       18.04       41.92      5.83 o 
   8   1   2      385.93      365.15     30.98 o 
   9   1   2      385.69      340.03     28.41 o 
  10   1   2       23.93       38.60     11.12 o 
  11   1   2       17.45       19.27     12.17 o 
 -12   2   2       29.49       39.86     31.03 o 
 -11   2   2      185.29      161.80     17.15 o 
 -10   2   2      288.32      318.06     22.11 o 
  -9   2   2      463.40      449.18     28.05 o 
  -8   2   2        6.43        8.07      4.60 o 
  -7   2   2      853.93      818.47     33.13 o 
  -6   2   2     2346.29     2379.73     56.29 o 
  -5   2   2     2444.57     2334.81     58.01 o 
  -4   2   2      451.81      408.47     20.06 o 
  -3   2   2     2380.43     2314.64     47.48 o 
  -2   2   2      530.90      472.46     18.99 o 
  -1   2   2      185.98      183.78     17.94 o 
   0   2   2     1582.61     1554.39     37.17 o 
   1   2   2     3331.67     3297.02     46.10 o 
   2   2   2        9.23        6.62      2.31 o 
   3   2   2       63.85       48.31      5.89 o 
   4   2   2     5576.35     5605.06     93.63 o 
   5   2   2     7556.00     7639.91    119.08 o 
   6   2   2     2050.58     2021.58     63.84 o 
   7   2   2        3.43       18.93      3.98 o 
   8   2   2       13.23       26.10      6.04 o 
   9   2   2       21.14       31.92      7.35 o 
  10   2   2      218.58      214.04     25.18 o 
  11   2   2       48.05       43.05     11.09 o 
 -11   3   2      108.25      130.89     13.69 o 
 -10   3   2      293.41      272.92     25.27 o 
  -9   3   2       32.42       31.97      5.03 o 
  -8   3   2       10.88       28.84      5.16 o 
  -7   3   2      326.02      348.93     22.32 o 
  -6   3   2       67.57       65.36      8.72 o 
  -5   3   2      289.93      384.24     21.09 o 
  -4   3   2      856.82      858.82     31.64 o 
  -3   3   2       55.96       47.58      4.60 o 
  -2   3   2     3346.89     3185.28     52.70 o 
  -1   3   2     3907.67     3985.42     74.56 o 
   0   3   2     6325.38     6701.67     99.98 o 
   1   3   2     3202.02     3283.83     45.69 o 
   2   3   2      933.77      977.43     32.05 o 
   3   3   2      958.25      847.41     32.45 o 
   4   3   2       19.37       28.10      3.59 o 
   5   3   2      170.17      188.93     14.28 o 
   6   3   2      285.18      278.75     20.38 o 
   7   3   2      186.99      191.10     16.42 o 
   8   3   2      293.12      302.77     22.23 o 
   9   3   2      243.92      288.50     31.12 o 
  10   3   2      160.29      166.47     14.13 o 
  11   3   2       61.21       65.42     14.32 o 
 -11   4   2       15.37        7.02     16.49 o 
 -10   4   2      117.32      130.44     14.98 o 
  -9   4   2      410.70      422.54     28.42 o 
  -8   4   2     1225.51     1260.74     51.44 o 
  -7   4   2        2.81        6.63      3.82 o 
  -6   4   2      364.11      375.30     22.40 o 
  -5   4   2      643.44      583.38     28.14 o 
  -4   4   2     6103.53     6170.93     93.59 o 
  -3   4   2      265.80      170.69     12.85 o 
  -2   4   2       33.36       29.09      3.32 o 
  -1   4   2     2042.11     2014.94     55.94 o 
   0   4   2     3961.79     3975.75     70.60 o 
   1   4   2     6590.90     6614.37     87.10 o 
   2   4   2     2732.74     2518.43     54.84 o 
   3   4   2     3373.47     3334.39     69.54 o 
   4   4   2      261.55      264.98     21.25 o 
   5   4   2       17.21       29.65      3.44 o 
   6   4   2      291.93      327.64     21.66 o 
   7   4   2      825.65      790.07     39.75 o 
   8   4   2      376.84      347.88     24.03 o 
   9   4   2       56.23       75.45      7.32 o 
  10   4   2       16.71       31.15      8.46 o 
  11   4   2       46.49       72.12     12.15 o 
 -11   5   2        0.05       -4.35     11.66 o 
 -10   5   2       97.12       93.64     10.45 o 
  -9   5   2      152.03      149.03     17.57 o 
  -8   5   2      152.88      150.78     13.97 o 
  -7   5   2      298.57      307.23     23.30 o 
  -6   5   2       85.25       97.46      9.29 o 
  -5   5   2      200.12      212.09     16.33 o 
  -4   5   2       31.51       30.81      3.58 o 
  -3   5   2      312.62      331.73     20.37 o 
  -2   5   2       45.67       59.85      7.00 o 
  -1   5   2     1123.34     1165.59     37.70 o 
   0   5   2       11.11       11.82      1.86 o 
   1   5   2       45.73       56.82     14.91 o 
   2   5   2       23.75       37.75      3.26 o 
   3   5   2      301.44      344.73     20.09 o 
   4   5   2      207.38      383.32     27.64 o 
   5   5   2        2.70       15.92      3.87 o 
   6   5   2       20.95       25.74      4.82 o 
   7   5   2       11.63       11.37      5.02 o 
   8   5   2       59.64       87.54      6.90 o 
   9   5   2        3.47       21.18     10.49 o 
  10   5   2       24.53       23.51      8.77 o 
  11   5   2        0.08        7.62     10.62 o 
 -11   6   2       65.87       90.98     16.00 o 
 -10   6   2      239.64      266.39     32.47 o 
  -9   6   2      275.80      307.13     27.47 o 
  -8   6   2      222.99      249.49     27.11 o 
  -7   6   2      480.09      498.70     31.59 o 
  -6   6   2      323.53      306.11     21.78 o 
  -5   6   2      444.25      455.52     27.19 o 
  -4   6   2      586.74      462.59     28.98 o 
  -3   6   2     3245.29     3046.91     74.48 o 
  -2   6   2     2792.90     2606.61     50.69 o 
  -1   6   2      132.19      123.27     15.16 o 
   0   6   2       33.48       33.49      2.93 o 
   1   6   2      940.84      821.38     31.65 o 
   2   6   2     8742.62     8698.53    112.72 o 
   3   6   2      495.70      407.06     22.66 o 
   4   6   2      669.37      643.33     32.21 o 
   5   6   2       11.00       30.61     18.49 o 
   6   6   2     1299.87     1301.78     57.64 o 
   7   6   2      320.98      333.23     22.96 o 
   8   6   2      320.57      337.44     24.26 o 
   9   6   2       78.07       86.07     11.94 o 
  10   6   2        0.42        9.92      8.89 o 
 -11   7   2       20.97       19.82     11.08 o 
 -10   7   2        1.46        2.24      9.92 o 
  -9   7   2       23.69       24.47      8.59 o 
  -8   7   2       37.00       43.84      8.68 o 
  -7   7   2       31.34       40.14      7.69 o 
  -6   7   2      246.99      272.04     20.68 o 
  -5   7   2      966.02      966.58     43.95 o 
  -4   7   2       13.54       10.39      3.74 o 
  -3   7   2      217.99      206.06     15.65 o 
  -2   7   2     1143.39     1208.03     36.79 o 
  -1   7   2       67.44       92.61      8.80 o 
   0   7   2        0.08        8.35      2.83 o 
   1   7   2       21.47       48.57      4.49 o 
   2   7   2      347.75      354.09     20.13 o 
   3   7   2       27.07       45.20      4.69 o 
   4   7   2      145.66      185.47     13.55 o 
   5   7   2       28.48       35.88      4.75 o 
   6   7   2      118.97      132.16     17.14 o 
   7   7   2      297.59      279.46     19.21 o 
   8   7   2       92.33       94.61      7.03 o 
   9   7   2       22.54       34.30      9.68 o 
  10   7   2       13.77       19.42     11.28 o 
 -10   8   2      188.03      195.33     29.92 o 
  -9   8   2      382.00      317.12     33.06 o 
  -8   8   2      152.82      186.55     18.25 o 
  -7   8   2       12.14       19.94      9.28 o 
  -6   8   2      114.05      104.52     18.00 o 
  -5   8   2      894.85      935.87     51.97 o 
  -4   8   2     3220.21     3112.36    120.16 o 
  -3   8   2     1736.03     1696.21     63.76 o 
  -2   8   2      896.45      892.85     26.03 o 
  -1   8   2        4.90        9.71      3.61 o 
   0   8   2      713.06      710.15     28.01 o 
   1   8   2      132.49      103.98      8.70 o 
   2   8   2      105.89       93.43      8.52 o 
   3   8   2      842.01      823.94     36.24 o 
   4   8   2     1134.73     1189.14     47.47 o 
   5   8   2     1203.47     1224.73     54.94 o 
   6   8   2      268.32      276.82     23.67 o 
   7   8   2      783.80      777.32     45.02 o 
   8   8   2       43.03       56.61      7.65 o 
   9   8   2        4.59       12.79      8.58 o 
  10   8   2        4.99       31.87     10.11 o 
 -10   9   2        2.56      -13.55     13.55 o 
  -9   9   2       54.14       61.29      9.76 o 
  -8   9   2       24.75       38.23     11.34 o 
  -7   9   2       18.30       45.75      8.68 o 
  -6   9   2      284.37      263.00     37.18 o 
  -5   9   2      406.76      386.89     38.17 o 
  -4   9   2      467.40      491.44     43.68 o 
  -3   9   2      112.07      109.82     22.29 o 
  -2   9   2       93.76       88.43     10.12 o 
  -1   9   2      416.76      407.14     24.82 o 
   0   9   2      175.61      154.73     12.93 o 
   1   9   2      206.34      215.72     16.43 o 
   2   9   2       26.82       30.71      3.76 o 
   3   9   2      718.59      805.70     36.63 o 
   4   9   2      190.10      186.76     13.60 o 
   5   9   2      146.42      136.83     14.55 o 
   6   9   2        2.46        9.20      5.43 o 
   7   9   2       41.70       53.42      7.09 o 
   8   9   2        1.71        7.65      7.86 o 
   9   9   2        0.04        3.09     10.71 o 
  -9  10   2      203.98      208.83     20.51 o 
  -8  10   2       55.89       70.96     12.17 o 
  -7  10   2      199.93      170.87     37.17 o 
  -6  10   2       99.10       94.54     11.35 o 
  -5  10   2      616.41      649.97     54.68 o 
  -4  10   2      636.40      674.52     53.98 o 
  -3  10   2      190.14      219.42     39.63 o 
  -2  10   2      482.28      472.74     34.08 o 
  -1  10   2     1038.01     1086.44     46.39 o 
   0  10   2     1638.16     1568.01     57.84 o 
   1  10   2      829.73      737.17     38.84 o 
   2  10   2       53.84       61.86      7.19 o 
   3  10   2        9.64       24.51      4.83 o 
   4  10   2       46.68       64.74      5.60 o 
   5  10   2     1362.30     1328.16     54.65 o 
   6  10   2      668.41      638.00     38.79 o 
   7  10   2       54.17       60.91      7.17 o 
   8  10   2        5.54        8.06     10.94 o 
   9  10   2       29.02       34.00     10.22 o 
  -9  11   2       54.68       65.53     14.17 o 
  -8  11   2        6.25       21.70     10.11 o 
  -7  11   2       19.21       14.17     13.43 o 
  -6  11   2      481.11      405.65     41.07 o 
  -5  11   2      192.39      217.95     25.75 o 
  -4  11   2      108.88      142.07     19.00 o 
  -3  11   2       85.42       82.10     10.63 o 
  -2  11   2      411.15      384.26     37.17 o 
  -1  11   2        4.48       10.92      4.82 o 
   0  11   2       23.94       31.45      6.28 o 
   1  11   2      396.60      352.29     23.91 o 
   2  11   2      111.41       82.37      6.98 o 
   3  11   2       49.67       81.64      7.12 o 
   4  11   2      477.67      444.72     27.07 o 
   5  11   2       36.34       36.01      5.43 o 
   6  11   2       56.44       70.65      9.56 o 
   7  11   2        8.74       -7.55      9.00 o 
   8  11   2        8.33       -7.33     19.52 o 
  -8  12   2        9.89       43.10     10.71 o 
  -7  12   2      158.23      186.63     22.21 o 
  -6  12   2      697.53      716.85     60.15 o 
  -5  12   2      620.06      533.16     51.34 o 
  -4  12   2        9.70       14.58      7.35 o 
  -3  12   2       76.46       76.83     15.86 o 
  -2  12   2       64.14       68.38      8.33 o 
  -1  12   2     1585.24     1543.50     72.71 o 
   0  12   2     1081.06     1034.99     49.73 o 
   1  12   2      992.37     1028.83     49.81 o 
   2  12   2      118.13      108.29      9.19 o 
   3  12   2      157.91      144.25     18.40 o 
   4  12   2      251.49      215.17     14.64 o 
   5  12   2       71.77       84.39      8.19 o 
   6  12   2        6.28       36.83      9.29 o 
   7  12   2        6.01       12.35     12.99 o 
   8  12   2        4.53       -2.67     20.79 o 
  -7  13   2       24.30       42.75     10.89 o 
  -6  13   2        3.07       -6.06     10.07 o 
  -5  13   2        6.84        9.26      8.56 o 
  -4  13   2        0.55        3.33      8.08 o 
  -3  13   2        2.31       16.46      8.80 o 
  -2  13   2       29.26       38.90      8.92 o 
  -1  13   2        4.23       19.18      9.96 o 
   0  13   2        2.50       28.59      7.89 o 
   1  13   2      153.05      187.48     14.44 o 
   2  13   2        8.52       25.11      6.22 o 
   3  13   2       13.24       32.44      5.63 o 
   4  13   2      133.31      134.20     10.74 o 
   5  13   2        5.58       -8.99      8.99 o 
   6  13   2       10.88       29.98     12.51 o 
   7  13   2       24.83       38.64     13.87 o 
  -7  14   2       65.32      101.28     13.70 o 
  -6  14   2      228.29      222.48     39.47 o 
  -5  14   2      140.01      121.62     13.68 o 
  -4  14   2       54.38       97.72      9.18 o 
  -3  14   2      109.74      153.22     35.35 o 
  -2  14   2      150.88      162.07     21.83 o 
  -1  14   2      561.26      525.07     43.79 o 
   0  14   2      500.22      430.91     33.14 o 
   1  14   2      396.45      370.74     24.66 o 
   2  14   2      163.01      153.81     10.67 o 
   3  14   2       83.77      105.22     10.93 o 
   4  14   2      103.62      116.05     12.18 o 
   5  14   2        1.15       21.91     12.99 o 
   6  14   2        2.20        4.66     17.00 o 
  -5  15   2        0.66      -12.86     12.86 o 
  -4  15   2      108.68       96.19     13.19 o 
  -3  15   2        7.78        5.11     13.04 o 
  -2  15   2       42.67       11.03     16.83 o 
  -1  15   2        2.38       -2.46      9.00 o 
   0  15   2       29.97       59.01     12.33 o 
   1  15   2      105.11      106.27     12.07 o 
   2  15   2       20.24       18.94     13.65 o 
   3  15   2       58.04       67.59     12.32 o 
   4  15   2      172.98      200.49     23.46 o 
   5  15   2        2.63       16.29     14.61 o 
  -4  16   2      374.39      446.13     46.74 o 
  -3  16   2       94.41      117.56     15.26 o 
  -2  16   2      160.06      152.65     21.83 o 
  -1  16   2       19.36       25.39     15.78 o 
   0  16   2       64.60       38.17     13.82 o 
   1  16   2       95.34       94.24     15.07 o 
   2  16   2      184.10      182.25     16.74 o 
   3  16   2      110.03      119.33     15.67 o 
  -1  17   2        0.07       -5.83     27.54 o 
   0  17   2        0.22       -6.33     15.63 o 
 -11   1   3       49.11       42.51      7.91 o 
 -10   1   3        2.37        4.48      7.63 o 
  -9   1   3        2.57       -0.01      5.72 o 
  -8   1   3     1065.97     1083.98     51.18 o 
  -7   1   3     3352.37     3393.53     89.07 o 
  -6   1   3     3535.70     3530.77     65.71 o 
  -5   1   3      595.23      510.50     21.11 o 
  -4   1   3       34.20       17.75      3.57 o 
  -3   1   3      859.25      827.99     31.14 o 
  -2   1   3     8978.98     9269.41    102.07 o 
  -1   1   3     6194.75     6000.80     84.61 o 
   0   1   3     1474.17     1379.96     44.07 o 
   1   1   3       92.45       80.55      6.62 o 
   2   1   3       36.83       25.90      4.04 o 
   3   1   3      413.94      328.64     20.70 o 
   4   1   3      144.20      105.87     11.97 o 
   5   1   3      562.02      528.24     29.22 o 
   6   1   3      354.42      376.07     27.12 o 
   7   1   3      896.87      830.46     46.55 o 
   8   1   3      950.76      839.40     54.50 o 
   9   1   3      685.94      654.80     48.35 o 
  10   1   3       81.09       88.57     11.71 o 
  11   1   3        3.65       43.35     11.44 o 
 -11   2   3        0.54       -5.59      8.89 o 
 -10   2   3       47.27       42.07     11.32 o 
  -9   2   3       25.32       26.85      5.14 o 
  -8   2   3       18.87       40.06      5.14 o 
  -7   2   3        0.08       11.32      3.67 o 
  -6   2   3      546.65      585.50     28.36 o 
  -5   2   3      296.72      263.16     16.08 o 
  -4   2   3      139.48      155.66     10.40 o 
  -3   2   3     3812.34     3916.61     65.71 o 
  -2   2   3     3366.39     3490.14     61.03 o 
  -1   2   3      223.09      225.55     13.83 o 
   0   2   3     6034.70     6300.13     74.91 o 
   1   2   3      836.29      874.49     28.56 o 
   2   2   3      354.01      365.72     19.09 o 
   3   2   3     2948.80     2845.83     65.11 o 
   4   2   3        0.24        5.77      2.84 o 
   5   2   3      173.29      188.80     19.39 o 
   6   2   3      273.52      222.02     19.33 o 
   7   2   3      140.82      129.68     15.23 o 
   8   2   3       99.03       83.03     11.53 o 
   9   2   3        3.54       13.35      7.14 o 
  10   2   3       14.70       29.71      9.74 o 
  11   2   3       22.61      -10.98     10.98 o 
 -11   3   3      256.42      218.57     24.24 o 
 -10   3   3      233.71      201.07     18.95 o 
  -9   3   3      334.03      338.93     23.44 o 
  -8   3   3      158.46      179.79     16.88 o 
  -7   3   3      653.99      679.95     33.48 o 
  -6   3   3     1267.14     1293.35     46.67 o 
  -5   3   3      885.65      862.13     34.47 o 
  -4   3   3      885.65      798.84     31.10 o 
  -3   3   3      663.50      599.11     24.01 o 
  -2   3   3     2415.53     2433.75     48.83 o 
  -1   3   3     3736.35     3677.41     47.35 o 
   0   3   3     2916.08     2859.38     57.58 o 
   1   3   3       14.61       30.08      3.89 o 
   2   3   3      104.45       74.43     10.96 o 
   3   3   3     3023.93     2975.85     68.31 o 
   4   3   3     2311.50     2227.02     70.00 o 
   5   3   3      505.34      471.21     28.17 o 
   6   3   3      231.81      212.43     15.93 o 
   7   3   3      703.13      696.16     38.61 o 
   8   3   3      411.58      414.02     30.84 o 
   9   3   3      176.91      196.31     16.36 o 
  10   3   3       51.25       48.15     10.44 o 
  11   3   3        0.75      -10.05     10.18 o 
 -11   4   3       79.42       44.51     19.47 o 
 -10   4   3      125.86      120.06     13.58 o 
  -9   4   3       57.83       51.56      4.82 o 
  -8   4   3      172.79      168.18     14.08 o 
  -7   4   3        2.69       12.40      4.38 o 
  -6   4   3      492.52      522.79     27.65 o 
  -5   4   3      504.91      505.60     25.68 o 
  -4   4   3      349.31      409.55     21.18 o 
  -3   4   3     3723.55     3675.98     68.48 o 
  -2   4   3      516.83      524.14     30.34 o 
  -1   4   3      170.93      197.29     18.42 o 
   0   4   3     2435.15     2559.58     44.90 o 
   1   4   3      444.97      498.24     20.07 o 
   2   4   3      112.99      165.63     13.99 o 
   3   4   3      750.87      807.46     34.48 o 
   4   4   3       25.38       22.49      4.02 o 
   5   4   3      269.17      285.88     22.07 o 
   6   4   3      774.39      811.60     40.80 o 
   7   4   3       33.33       38.14      5.80 o 
   8   4   3      303.02      360.37     25.43 o 
   9   4   3       25.10       41.51      7.10 o 
  10   4   3        8.39       20.37     10.57 o 
 -11   5   3      226.28      202.57     19.22 o 
 -10   5   3      364.16      321.84     42.20 o 
  -9   5   3      319.79      354.75     25.03 o 
  -8   5   3      147.19      156.21     14.54 o 
  -7   5   3        3.25       14.39      3.70 o 
  -6   5   3      161.07      161.77     16.02 o 
  -5   5   3     2155.93     2161.08     60.71 o 
  -4   5   3     4007.52     4019.03     76.89 o 
  -3   5   3     4240.72     4123.78     70.90 o 
  -2   5   3        8.47       11.66      2.81 o 
  -1   5   3       97.97      122.64     10.82 o 
   0   5   3      306.10      420.11     16.91 o 
   1   5   3     6479.19     6523.75     79.99 o 
   2   5   3     5845.29     5557.11     92.24 o 
   3   5   3     1096.50     1087.37     41.60 o 
   4   5   3      380.09      384.52     24.20 o 
   5   5   3      215.84      256.09     24.84 o 
   6   5   3      576.44      607.48     34.63 o 
   7   5   3      175.52      142.88     19.00 o 
   8   5   3      549.31      478.61     30.15 o 
   9   5   3      115.51      140.46     12.73 o 
  10   5   3        0.97       -3.60     14.63 o 
 -11   6   3        2.75       -1.92     13.58 o 
 -10   6   3       51.10       67.40     15.68 o 
  -9   6   3        0.28        5.70      8.28 o 
  -8   6   3        2.50       21.58      5.73 o 
  -7   6   3      130.73      148.89     13.12 o 
  -6   6   3       25.39       28.99      4.59 o 
  -5   6   3      120.65      104.33     12.44 o 
  -4   6   3      330.88      363.13     22.08 o 
  -3   6   3      240.09      257.12     25.93 o 
  -2   6   3      130.84      152.19     17.62 o 
  -1   6   3       15.09        5.29      3.47 o 
   0   6   3      238.25      268.03     15.48 o 
   1   6   3      686.78      744.28     31.25 o 
   2   6   3        0.04        3.98      3.25 o 
   3   6   3       53.84       55.59      5.58 o 
   4   6   3       62.09       66.14      8.80 o 
   5   6   3        0.05        6.15      5.49 o 
   6   6   3      115.04      102.59     10.24 o 
   7   6   3       18.05       34.17      5.52 o 
   8   6   3        0.07       -1.49      5.59 o 
   9   6   3       22.54       31.88      7.41 o 
  10   6   3        0.81       15.29      9.60 o 
 -10   7   3      131.57      142.00     13.21 o 
  -9   7   3      717.37      705.71     57.99 o 
  -8   7   3      585.78      620.78     43.88 o 
  -7   7   3      152.11      156.57     15.14 o 
  -6   7   3        9.66        4.11      4.87 o 
  -5   7   3      429.85      440.84     29.77 o 
  -4   7   3     2198.32     2072.47     81.26 o 
  -3   7   3     2739.32     2667.29     88.73 o 
  -2   7   3      522.56      511.10     30.94 o 
  -1   7   3      390.45      381.51     22.34 o 
   0   7   3     1283.21     1233.88     35.86 o 
   1   7   3     1491.92     1408.30     46.16 o 
   2   7   3     2274.29     2187.03     59.66 o 
   3   7   3      162.09      178.29     17.25 o 
   4   7   3        2.97        5.45      5.23 o 
   5   7   3      126.92      140.55     14.57 o 
   6   7   3     1046.13     1078.62     54.39 o 
   7   7   3     1253.52     1357.56     57.92 o 
   8   7   3      544.03      527.71     32.60 o 
   9   7   3        4.20       11.09     13.86 o 
  10   7   3        0.35        8.95     12.96 o 
 -10   8   3       44.24       96.81     12.59 o 
  -9   8   3      133.02      110.52     10.13 o 
  -8   8   3      297.95      323.63     31.24 o 
  -7   8   3        0.60       19.93      6.20 o 
  -6   8   3      103.93      129.26     16.46 o 
  -5   8   3      510.07      527.92     37.76 o 
  -4   8   3       12.21       16.56      8.61 o 
  -3   8   3        4.09        7.45      5.14 o 
  -2   8   3      106.68      119.77     18.75 o 
  -1   8   3       33.88       25.14      4.11 o 
   0   8   3     1062.53     1019.45     43.10 o 
   1   8   3       32.85       46.27      8.41 o 
   2   8   3       74.16       67.18      6.80 o 
   3   8   3      976.39      995.39     42.20 o 
   4   8   3       23.58       29.91      5.02 o 
   5   8   3        1.74        9.96      5.53 o 
   6   8   3       50.81       60.13      7.53 o 
   7   8   3       43.00       50.15      6.53 o 
   8   8   3        4.15       13.59      6.27 o 
   9   8   3       21.50       26.60     10.32 o 
 -10   9   3       14.67       21.09     13.51 o 
  -9   9   3      102.18      101.54     11.30 o 
  -8   9   3      128.32      159.58     29.44 o 
  -7   9   3     1007.90     1030.44     82.09 o 
  -6   9   3      597.78      593.45     42.26 o 
  -5   9   3       99.37      105.70     19.63 o 
  -4   9   3       36.48       41.82      7.35 o 
  -3   9   3      379.50      389.94     37.18 o 
  -2   9   3     2602.88     2640.87    112.10 o 
  -1   9   3     1029.66     1028.50     43.71 o 
   0   9   3     1365.24     1352.20     53.28 o 
   1   9   3      385.82      371.30     25.29 o 
   2   9   3      193.11      206.87     20.31 o 
   3   9   3      308.76      312.64     21.16 o 
   4   9   3       92.44      112.36     13.46 o 
   5   9   3      390.91      344.46     23.46 o 
   6   9   3        5.45        5.33      5.97 o 
   7   9   3      274.00      300.50     23.09 o 
   8   9   3      179.44      170.26     31.18 o 
   9   9   3      140.34      147.82     10.59 o 
  -9  10   3        1.28        5.48     12.65 o 
  -8  10   3      240.69      262.79     28.18 o 
  -7  10   3      698.20      648.04     55.42 o 
  -6  10   3       58.54       62.07     14.43 o 
  -5  10   3      167.95      200.20     34.40 o 
  -4  10   3      639.43      622.03     51.46 o 
  -3  10   3        2.89        8.46      8.17 o 
  -2  10   3      173.28      188.46     26.54 o 
  -1  10   3        3.48        8.28      5.51 o 
   0  10   3        9.20        6.02      5.04 o 
   1  10   3       16.93       25.52      5.88 o 
   2  10   3       22.65       34.08      4.83 o 
   3  10   3       28.63       50.34      5.92 o 
   4  10   3       18.15       20.52      8.91 o 
   5  10   3       92.78       94.64      9.38 o 
   6  10   3        0.90        4.29      6.53 o 
   7  10   3       85.36      106.42     11.52 o 
   8  10   3      101.90      105.57     14.13 o 
  -9  11   3        0.60       23.60     13.38 o 
  -8  11   3      187.54      226.42     37.22 o 
  -7  11   3      241.05      253.26     35.84 o 
  -6  11   3      222.68      288.84     39.68 o 
  -5  11   3      139.49      189.67     21.62 o 
  -4  11   3       38.89       35.05      7.76 o 
  -3  11   3       55.26       60.74     10.56 o 
  -2  11   3     1171.75     1279.23     80.80 o 
  -1  11   3     1651.42     1590.18     89.35 o 
   0  11   3      405.14      407.15     27.49 o 
   1  11   3        1.79       -0.20      5.51 o 
   2  11   3      202.75      192.38     25.92 o 
   3  11   3      730.41      717.72     42.35 o 
   4  11   3      745.10      740.20     44.19 o 
   5  11   3      340.64      336.59     23.55 o 
   6  11   3       57.70       71.05     14.73 o 
   7  11   3        0.61       34.35     10.32 o 
   8  11   3        1.36       10.38     11.45 o 
  -8  12   3        7.94        8.75     10.88 o 
  -7  12   3       21.45       56.83      9.68 o 
  -6  12   3      266.93      286.16     29.07 o 
  -5  12   3       21.67       58.02     11.63 o 
  -4  12   3      542.96      503.61     47.13 o 
  -3  12   3      468.56      477.50     47.03 o 
  -2  12   3        2.81       24.74      9.59 o 
  -1  12   3        5.00        8.92      6.53 o 
   0  12   3       52.00       46.76     11.49 o 
   1  12   3        4.20        6.76      5.36 o 
   2  12   3       36.60       45.08      5.20 o 
   3  12   3       91.12       91.89      8.49 o 
   4  12   3        8.27       30.32      6.62 o 
   5  12   3        0.79        6.81      6.84 o 
   6  12   3        6.55       13.78     10.88 o 
   7  12   3       43.00       47.43     19.60 o 
  -7  13   3       50.57       45.69     10.77 o 
  -6  13   3      199.99      244.82     25.10 o 
  -5  13   3        9.72        3.03     11.56 o 
  -4  13   3       12.61        7.29     12.11 o 
  -3  13   3      683.93      650.97     59.88 o 
  -2  13   3      256.27      229.04     28.98 o 
  -1  13   3      385.13      364.93     38.88 o 
   0  13   3       53.12       60.22     11.14 o 
   1  13   3      422.64      407.84     27.80 o 
   2  13   3      107.52      106.23      7.14 o 
   3  13   3      411.93      419.76     26.44 o 
   4  13   3      576.56      601.55     33.48 o 
   5  13   3      232.13      243.87     17.45 o 
   6  13   3       46.46       75.01     11.10 o 
  -6  14   3        0.05      -10.95     10.95 o 
  -5  14   3        1.42       13.88      9.90 o 
  -4  14   3       94.25      101.71     11.63 o 
  -3  14   3       55.90       92.30     11.63 o 
  -2  14   3      108.36      177.08     26.93 o 
  -1  14   3        5.45       12.95      8.85 o 
   0  14   3      108.08      150.74     15.70 o 
   1  14   3       19.64        4.12      9.14 o 
   2  14   3       70.07       92.55      9.13 o 
   3  14   3        0.35        2.75      6.80 o 
   4  14   3        2.54        2.92      7.19 o 
   5  14   3        3.95       -8.46      8.46 o 
  -5  15   3      119.28      127.70     14.35 o 
  -4  15   3      158.34      157.37     14.20 o 
  -3  15   3       12.68       33.64     10.11 o 
  -2  15   3      201.78      191.94     19.76 o 
  -1  15   3      195.20      166.59     16.83 o 
   0  15   3      149.17      118.50     11.24 o 
   1  15   3       21.22       18.08     11.86 o 
   2  15   3      248.68      223.65     16.17 o 
   3  15   3      298.96      271.76     20.50 o 
   4  15   3      158.41      164.07     16.26 o 
  -3  16   3       76.03       91.60     14.96 o 
  -2  16   3        2.89      -11.12     11.12 o 
  -1  16   3        0.56      -11.17     11.17 o 
   0  16   3       14.02       24.16     11.12 o 
   1  16   3       23.54       55.22     14.58 o 
   2  16   3       10.82       47.02     15.01 o 
 -11   0   4       41.86       41.44     10.72 o 
 -10   0   4       73.69       91.08     16.94 o 
  -9   0   4      357.19      388.68     44.56 o 
  -8   0   4      981.42      919.34     76.62 o 
  -7   0   4      316.02      352.54     40.73 o 
  -6   0   4      378.41      334.18     32.15 o 
  -5   0   4     1513.95     1524.19     52.72 o 
  -4   0   4     1585.00     1676.28     52.57 o 
  -3   0   4     1113.22     1115.49     40.99 o 
  -2   0   4     7677.30     7579.49    207.82 o 
  -1   0   4     6961.35     6919.44    122.82 o 
   0   0   4     2525.93     2479.81     89.36 o 
   1   0   4      237.81      232.87     20.24 o 
   2   0   4       18.13       12.41      3.52 o 
   3   0   4      835.87      814.77     49.20 o 
   4   0   4     1813.15     1740.16     80.19 o 
   5   0   4     1010.79      976.75     61.58 o 
   6   0   4       10.81        7.00      5.30 o 
   7   0   4      288.90      255.07     30.22 o 
   8   0   4       12.29       23.09      9.91 o 
   9   0   4      293.90      302.42     32.33 o 
  10   0   4      844.74      740.30     72.91 o 
 -11   1   4       12.61       -0.03     12.00 o 
 -10   1   4        0.12        7.98      6.91 o 
  -9   1   4        2.85        3.22      6.09 o 
  -8   1   4      991.01      895.70     52.82 o 
  -7   1   4        0.36        6.28      4.11 o 
  -6   1   4     1220.45     1322.44     45.66 o 
  -5   1   4     1658.19     1624.79     38.22 o 
  -4   1   4      115.13      106.43      9.60 o 
  -3   1   4      338.41      371.73     18.31 o 
  -2   1   4       29.98       33.39      2.79 o 
  -1   1   4      316.85      395.84     22.75 o 
   0   1   4       58.74       62.98      6.11 o 
   1   1   4       78.94       88.69      8.26 o 
   2   1   4       10.85       13.07      2.58 o 
   3   1   4      257.65      246.45     18.59 o 
   4   1   4       38.90       39.59      3.84 o 
   5   1   4      111.10      123.27     14.45 o 
   6   1   4       42.89       49.88      6.87 o 
   7   1   4       76.41       64.28      7.44 o 
   8   1   4       73.06       98.41      9.51 o 
   9   1   4       14.05       26.60      9.31 o 
  10   1   4      118.16      111.53     10.49 o 
 -11   2   4       62.72       51.04     16.65 o 
 -10   2   4       99.73      107.97     14.41 o 
  -9   2   4       19.88       25.45     10.52 o 
  -8   2   4      213.50      216.13     18.29 o 
  -7   2   4     1552.41     1567.32     54.29 o 
  -6   2   4     1572.40     1511.28     50.31 o 
  -5   2   4      331.65      347.40     20.21 o 
  -4   2   4     1897.56     1906.62     50.95 o 
  -3   2   4     2027.66     1990.73     49.67 o 
  -2   2   4     3168.69     3015.68     68.72 o 
  -1   2   4      123.05       92.45      7.67 o 
   0   2   4     4973.55     5154.38     67.43 o 
   1   2   4      787.54      732.94     28.79 o 
   2   2   4     1443.08     1464.77     45.56 o 
   3   2   4      377.78      329.80     20.60 o 
   4   2   4      986.58      955.96     45.02 o 
   5   2   4      517.94      483.39     28.83 o 
   6   2   4       32.37       26.56      5.03 o 
   7   2   4        5.96        5.76      5.97 o 
   8   2   4       39.34       49.27      6.07 o 
   9   2   4      426.16      349.79     27.92 o 
  10   2   4      288.33      267.31     20.25 o 
 -11   3   4       26.86        2.35     10.07 o 
 -10   3   4       53.68       50.90      8.97 o 
  -9   3   4      441.77      426.22     28.54 o 
  -8   3   4       25.70       28.64      8.04 o 
  -7   3   4      161.97      159.25     12.97 o 
  -6   3   4      433.20      433.16     24.05 o 
  -5   3   4     1545.66     1592.07     50.05 o 
  -4   3   4      281.38      329.16     18.58 o 
  -3   3   4      592.36      557.07     26.18 o 
  -2   3   4     2928.96     3154.76     67.85 o 
  -1   3   4      125.27      173.87     10.97 o 
   0   3   4      940.55      873.76     27.50 o 
   1   3   4        4.17        7.29      2.34 o 
   2   3   4      151.92      116.16      8.30 o 
   3   3   4      440.21      444.83     25.10 o 
   4   3   4       11.25       19.34      5.78 o 
   5   3   4       42.42       46.20      6.17 o 
   6   3   4       29.99       37.40      8.02 o 
   7   3   4        1.36        1.28      5.38 o 
   8   3   4       31.91       39.97      6.65 o 
   9   3   4        1.31        5.38      7.30 o 
  10   3   4       44.51       65.37     10.12 o 
 -11   4   4       58.24       60.40     10.78 o 
 -10   4   4      488.98      449.90     38.79 o 
  -9   4   4      921.63      939.52     56.76 o 
  -8   4   4      434.73      417.07     29.97 o 
  -7   4   4      137.98      138.79     11.20 o 
  -6   4   4      249.36      251.03     17.52 o 
  -5   4   4     2536.15     2551.77     65.82 o 
  -4   4   4      812.26      756.49     31.56 o 
  -3   4   4     1392.66     1315.59     41.07 o 
  -2   4   4      359.80      339.50     17.10 o 
  -1   4   4     3284.07     3181.63     63.34 o 
   0   4   4      356.61      368.21     18.95 o 
   1   4   4      889.48      820.96     31.63 o 
   2   4   4      862.13      779.99     27.37 o 
   3   4   4      695.27      677.26     33.04 o 
   4   4   4       41.51       43.72      5.91 o 
   5   4   4      128.54      147.10     18.71 o 
   6   4   4      861.92      790.68     44.55 o 
   7   4   4     1003.29      908.40     50.12 o 
   8   4   4      184.89      168.22     27.29 o 
   9   4   4       20.45       10.63      7.42 o 
  10   4   4       20.45       22.09      9.78 o 
 -11   5   4       19.97       25.60     11.25 o 
 -10   5   4        6.66       15.37      7.40 o 
  -9   5   4        0.20       -1.99      6.08 o 
  -8   5   4       53.95       55.16     14.24 o 
  -7   5   4        1.36        1.33      6.23 o 
  -6   5   4       15.90       25.78      3.94 o 
  -5   5   4      106.40      131.57     19.40 o 
  -4   5   4       59.35       56.17      6.05 o 
  -3   5   4       72.52      126.13     20.51 o 
  -2   5   4       75.11       54.80      9.34 o 
  -1   5   4      483.02      542.10     37.15 o 
   0   5   4      808.23      873.40     28.82 o 
   1   5   4       16.14       27.93      4.11 o 
   2   5   4      597.89      633.85     23.63 o 
   3   5   4      122.79      123.28     13.47 o 
   4   5   4       14.41       18.34      4.93 o 
   5   5   4       12.52       33.12      5.90 o 
   6   5   4      337.11      329.03     29.02 o 
   7   5   4       28.80       47.25      6.34 o 
   8   5   4        3.80       17.03      6.73 o 
   9   5   4        1.45        3.61      8.55 o 
  10   5   4        0.99        8.58      8.73 o 
 -10   6   4      385.25      373.15     31.89 o 
  -9   6   4      458.21      484.65     32.93 o 
  -8   6   4      375.45      402.10     29.35 o 
  -7   6   4        4.70        5.06      5.12 o 
  -6   6   4      344.74      346.12     27.19 o 
  -5   6   4      635.21      606.77     36.91 o 
  -4   6   4     2233.18     2204.33     83.49 o 
  -3   6   4     1863.19     1783.72     71.78 o 
  -2   6   4       49.49       41.63     11.92 o 
  -1   6   4      195.67      193.62     14.72 o 
   0   6   4      709.42      602.50     22.89 o 
   1   6   4     5684.28     5616.12     83.02 o 
   2   6   4      801.07      747.55     33.83 o 
   3   6   4       57.11       50.86      7.41 o 
   4   6   4       66.49       68.40      9.32 o 
   5   6   4      365.49      388.74     28.16 o 
   6   6   4      393.99      365.90     27.38 o 
   7   6   4      209.40      221.33     25.45 o 
   8   6   4      236.16      224.56     15.76 o 
   9   6   4       34.69       30.12      7.98 o 
 -10   7   4       34.22       -8.69     14.20 o 
  -9   7   4       46.39       57.96     11.13 o 
  -8   7   4        1.84       16.54      5.80 o 
  -7   7   4      114.02      112.26     13.10 o 
  -6   7   4        4.40       13.22      4.35 o 
  -5   7   4      133.39      126.93     17.87 o 
  -4   7   4      324.89      315.18     27.80 o 
  -3   7   4        0.02       36.62      5.99 o 
  -2   7   4        4.59       -1.52      4.75 o 
  -1   7   4      190.75      191.77     13.16 o 
   0   7   4      167.21      172.79     14.33 o 
   1   7   4      123.98      148.09     14.72 o 
   2   7   4      524.56      504.19     27.23 o 
   3   7   4      839.13      837.01     38.67 o 
   4   7   4      330.21      328.67     23.18 o 
   5   7   4       55.93       73.01      6.61 o 
   6   7   4      205.84      194.11     17.61 o 
   7   7   4        1.90       12.61      5.72 o 
   8   7   4       11.79       20.35      9.51 o 
   9   7   4        0.03        6.94     12.84 o 
 -10   8   4       56.86       88.52     15.51 o 
  -9   8   4      100.40      132.50     13.21 o 
  -8   8   4        2.31       25.58     12.33 o 
  -7   8   4      110.96      124.02     11.84 o 
  -6   8   4      186.20      189.59     19.80 o 
  -5   8   4     1757.42     1837.23     84.70 o 
  -4   8   4     1690.54     1663.74     76.57 o 
  -3   8   4      449.58      421.57     32.94 o 
  -2   8   4        2.96        4.01      6.19 o 
  -1   8   4      365.25      359.69     26.78 o 
   0   8   4     1304.01     1223.52     54.29 o 
   1   8   4     1702.50     1628.14     67.57 o 
   2   8   4     1383.24     1378.56     58.59 o 
   3   8   4      848.73      870.06     40.67 o 
   4   8   4        3.36        3.95      4.58 o 
   5   8   4       35.21       49.13      5.65 o 
   6   8   4      177.62      184.34     20.28 o 
   7   8   4      135.20      150.52     13.69 o 
   8   8   4        2.17        6.53      7.15 o 
   9   8   4       10.12       16.97      8.81 o 
  -9   9   4       15.49       30.00     12.00 o 
  -8   9   4       18.08       49.82     13.45 o 
  -7   9   4        3.60        9.95      7.74 o 
  -6   9   4        0.23       12.94      6.20 o 
  -5   9   4       77.83       68.72     25.23 o 
  -4   9   4      127.87      105.00     19.14 o 
  -3   9   4        0.44       11.11      5.78 o 
  -2   9   4        2.41       11.82      5.78 o 
  -1   9   4      411.55      406.29     39.42 o 
   0   9   4      851.23      924.94     44.16 o 
   1   9   4      140.12      117.88     22.55 o 
   2   9   4      272.90      293.45     22.83 o 
   3   9   4      265.92      307.37     23.72 o 
   4   9   4        2.33       -5.12      5.12 o 
   5   9   4       24.80       24.36      7.87 o 
   6   9   4       63.13       74.74      7.03 o 
   7   9   4        9.82       23.21     13.00 o 
   8   9   4       29.93       56.16      9.24 o 
  -9  10   4      114.49      125.44     13.27 o 
  -8  10   4       71.94       89.90     13.51 o 
  -7  10   4      165.18      219.07     29.44 o 
  -6  10   4      173.66      184.05     22.80 o 
  -5  10   4      216.61      225.50     31.86 o 
  -4  10   4      161.45      128.23     22.48 o 
  -3  10   4      132.80      144.72     23.50 o 
  -2  10   4     1006.05      997.27     70.49 o 
  -1  10   4      242.50      258.14     41.35 o 
   0  10   4     1270.90     1290.05     66.24 o 
   1  10   4      416.41      401.74     28.57 o 
   2  10   4      370.71      352.40     24.60 o 
   3  10   4       11.72       14.81      5.84 o 
   4  10   4      344.47      315.72     24.30 o 
   5  10   4      634.36      630.72     39.20 o 
   6  10   4      132.95      150.95     14.29 o 
   7  10   4       24.93       34.26     13.13 o 
   8  10   4        2.47       15.02      8.97 o 
  -8  11   4       10.36       -3.06     11.05 o 
  -7  11   4        0.07       18.32      9.57 o 
  -6  11   4        1.42        1.78      7.43 o 
  -5  11   4       94.62      125.47     13.98 o 
  -4  11   4      239.57      249.08     28.86 o 
  -3  11   4      707.30      681.95     56.91 o 
  -2  11   4      175.80      177.20     24.15 o 
  -1  11   4      981.09      851.14     66.31 o 
   0  11   4      702.13      659.00     55.31 o 
   1  11   4        9.82       20.83      8.93 o 
   2  11   4      254.47      213.33     22.44 o 
   3  11   4      100.80      121.50      9.39 o 
   4  11   4       10.41       24.12      6.25 o 
   5  11   4      122.36      118.33     14.03 o 
   6  11   4       76.59      101.68     17.38 o 
   7  11   4       15.68       -1.99     11.46 o 
  -8  12   4      361.59      372.54     38.43 o 
  -7  12   4      184.96      224.26     25.14 o 
  -6  12   4      215.32      174.12     30.28 o 
  -5  12   4       22.67       46.89      9.00 o 
  -4  12   4       31.24       39.10      8.24 o 
  -3  12   4       58.84       70.76     11.42 o 
  -2  12   4      127.33      149.02     22.12 o 
  -1  12   4      708.88      714.07     59.16 o 
   0  12   4      301.28      282.51     30.14 o 
   1  12   4       90.47       68.74     13.25 o 
   2  12   4       14.07       19.58      5.60 o 
   3  12   4      217.86      239.19     17.27 o 
   4  12   4      586.31      523.20     33.52 o 
   5  12   4      232.27      264.38     21.44 o 
   6  12   4      148.42      136.27     11.08 o 
   7  12   4        1.56        2.38     11.79 o 
  -7  13   4        4.21       28.79     11.77 o 
  -6  13   4       22.38       33.05     10.41 o 
  -5  13   4        4.49       19.84      9.19 o 
  -4  13   4        0.26       19.34      8.94 o 
  -3  13   4       21.67       14.84     11.81 o 
  -2  13   4       19.96       27.33     18.69 o 
  -1  13   4       27.89       13.68      8.37 o 
   0  13   4        0.87       11.19     12.12 o 
   1  13   4        3.38       12.77      8.24 o 
   2  13   4        9.03       -0.55      6.37 o 
   3  13   4        2.18        5.54      7.60 o 
   4  13   4       23.47       46.62      7.98 o 
   5  13   4        1.00        5.09      8.34 o 
   6  13   4       20.34       30.28     10.12 o 
  -6  14   4      121.35      137.95     14.77 o 
  -5  14   4        8.63       36.83     12.50 o 
  -4  14   4       40.78      103.64     16.01 o 
  -3  14   4       61.08       69.77      9.00 o 
  -2  14   4      145.85      141.25     18.58 o 
  -1  14   4      204.65      209.54     19.89 o 
   0  14   4      107.00      105.98     25.42 o 
   1  14   4       64.71       88.75     11.20 o 
   2  14   4      110.09      118.41     13.84 o 
   3  14   4      126.90      128.91      9.41 o 
   4  14   4      162.79      169.50     12.25 o 
   5  14   4       89.42       88.31      8.40 o 
  -4  15   4        0.29        1.39     13.08 o 
  -3  15   4      125.06      144.29     16.85 o 
  -2  15   4        5.29       -8.22     13.33 o 
  -1  15   4       19.43       19.10     10.47 o 
   0  15   4       25.55       22.94     10.34 o 
   1  15   4        6.62       16.70     11.94 o 
   2  15   4       42.61       64.59     11.72 o 
   3  15   4       14.84        6.46     10.31 o 
  -2  16   4       32.17       46.43     14.72 o 
  -1  16   4        6.93      -11.33     11.90 o 
   0  16   4      112.98      123.41     12.79 o 
   1  16   4      214.18      214.97     44.10 o 
 -11   1   5      144.94      113.53     11.21 o 
 -10   1   5        3.41        3.95     10.82 o 
  -9   1   5       36.94       40.96      5.90 o 
  -8   1   5      118.63      132.09     14.27 o 
  -7   1   5     1174.67     1185.76     60.01 o 
  -6   1   5      729.89      685.02     36.01 o 
  -5   1   5       59.06       38.87     10.30 o 
  -4   1   5        9.06        7.88      3.42 o 
  -3   1   5      884.93      904.58     32.88 o 
  -2   1   5     6316.02     6416.04     93.44 o 
  -1   1   5     4094.13     4229.73     81.85 o 
   0   1   5     1556.70     1508.57     43.51 o 
   1   1   5      103.79       88.28      8.39 o 
   2   1   5      402.55      408.36     23.39 o 
   3   1   5     2532.69     2530.71     69.74 o 
   4   1   5     2146.24     2136.35     67.32 o 
   5   1   5      322.39      296.20     22.09 o 
   6   1   5        4.83       13.87      4.59 o 
   7   1   5        1.13       11.01      5.12 o 
   8   1   5      164.76      171.10     22.68 o 
   9   1   5       33.89       64.62      8.83 o 
  10   1   5       37.14       63.42     18.64 o 
 -11   2   5       68.46       88.84     14.48 o 
 -10   2   5       11.77        6.60     10.32 o 
  -9   2   5      144.50       97.95     11.26 o 
  -8   2   5      620.49      643.14     43.26 o 
  -7   2   5        9.07       13.52      5.20 o 
  -6   2   5       23.90       19.89      4.53 o 
  -5   2   5      160.30      154.44     11.45 o 
  -4   2   5      128.39      138.97     13.12 o 
  -3   2   5        0.96        3.23      2.51 o 
  -2   2   5      396.96      467.55     23.48 o 
  -1   2   5     1400.67     1386.37     44.21 o 
   0   2   5     1078.36     1076.22     35.68 o 
   1   2   5     1104.77     1142.96     33.72 o 
   2   2   5     1733.76     1681.25     53.01 o 
   3   2   5      253.22      273.00     20.21 o 
   4   2   5       36.63       39.12      4.03 o 
   5   2   5      347.31      354.39     23.72 o 
   6   2   5       13.23       20.51      5.37 o 
   7   2   5        3.31       -4.21      6.67 o 
   8   2   5      165.07      157.08     17.20 o 
   9   2   5       28.57       23.50     13.67 o 
  10   2   5        0.26       -9.95      9.95 o 
 -11   3   5       16.97       13.83     15.80 o 
 -10   3   5        1.55       18.36      7.93 o 
  -9   3   5        2.73        5.41      8.30 o 
  -8   3   5      567.49      579.36     49.52 o 
  -7   3   5     1054.02     1032.84     50.48 o 
  -6   3   5      390.46      427.57     25.02 o 
  -5   3   5      724.14      755.03     33.72 o 
  -4   3   5      655.82      648.89     29.44 o 
  -3   3   5     2362.45     2431.41     59.20 o 
  -2   3   5     2089.76     2082.49     52.60 o 
  -1   3   5     1965.54     1815.55     40.14 o 
   0   3   5      479.45      458.94     19.35 o 
   1   3   5      110.25       76.28      6.27 o 
   2   3   5     2056.65     2061.69     52.37 o 
   3   3   5      807.50      768.01     36.20 o 
   4   3   5      343.77      361.25     24.08 o 
   5   3   5       67.62       62.43     12.24 o 
   6   3   5      234.89      241.02     22.53 o 
   7   3   5      143.94      132.07     20.01 o 
   8   3   5       49.07       58.14      7.73 o 
   9   3   5      124.71      129.96     11.27 o 
 -10   4   5        0.06        7.93      8.00 o 
  -9   4   5      103.20      112.34     21.77 o 
  -8   4   5       69.28       62.80      6.97 o 
  -7   4   5       72.95       65.25      9.52 o 
  -6   4   5      151.05      176.22     14.69 o 
  -5   4   5      526.87      513.21     31.95 o 
  -4   4   5      187.55      170.17     16.28 o 
  -3   4   5       17.66       10.06      4.07 o 
  -2   4   5        1.34        6.16      3.54 o 
  -1   4   5     1791.37     1926.63     39.69 o 
   0   4   5        0.87        2.53      3.03 o 
   1   4   5       85.32      104.53      8.53 o 
   2   4   5     1814.23     1940.69     50.07 o 
   3   4   5      688.02      696.03     38.13 o 
   4   4   5      145.31      163.58     18.31 o 
   5   4   5      934.71      929.97     54.76 o 
   6   4   5       57.63       49.24      8.78 o 
   7   4   5      269.34      280.59     26.46 o 
   8   4   5       94.49      113.38      8.20 o 
   9   4   5        0.00        5.29      8.80 o 
 -10   5   5       69.67       65.48      9.45 o 
  -9   5   5        6.07       19.31      6.54 o 
  -8   5   5       24.64       45.73      5.60 o 
  -7   5   5      126.47       87.76     13.36 o 
  -6   5   5     2139.76     2060.12     76.97 o 
  -5   5   5     2236.60     2286.19     78.75 o 
  -4   5   5     1687.84     1714.60     65.62 o 
  -3   5   5      763.81      742.69     44.12 o 
  -2   5   5       31.51       44.23      5.25 o 
  -1   5   5      115.95      121.36     17.12 o 
   0   5   5     1554.45     1495.41     45.80 o 
   1   5   5     4688.23     4682.38     89.21 o 
   2   5   5      854.17      822.11     40.93 o 
   3   5   5       31.69       38.23      6.59 o 
   4   5   5       44.19       38.62      5.89 o 
   5   5   5       67.29       64.70      6.67 o 
   6   5   5      163.78      153.25     26.23 o 
   7   5   5      351.10      337.13     24.98 o 
   8   5   5      161.78      147.97     16.28 o 
   9   5   5       20.10       30.15      9.12 o 
 -10   6   5       12.63        8.27      7.76 o 
  -9   6   5        8.90       11.48      6.77 o 
  -8   6   5      177.46      147.89     14.46 o 
  -7   6   5      132.54      135.34     15.00 o 
  -6   6   5       27.18       38.48      5.32 o 
  -5   6   5      177.82      184.33     26.28 o 
  -4   6   5       10.45       10.38      4.39 o 
  -3   6   5       19.61       30.19      8.09 o 
  -2   6   5       82.03       86.25     10.67 o 
  -1   6   5       19.52       37.46      4.90 o 
   0   6   5       35.05       37.16      3.87 o 
   1   6   5       61.18      150.36     17.54 o 
   2   6   5      337.75      354.86     21.89 o 
   3   6   5       17.52        9.92      4.53 o 
   4   6   5        1.94       12.34      4.23 o 
   5   6   5       51.54       45.36      6.89 o 
   6   6   5       47.75       74.87     13.93 o 
   7   6   5       35.45       44.43      9.12 o 
   8   6   5       40.00       38.72      8.91 o 
   9   6   5        0.22       10.84      8.61 o 
 -10   7   5      296.44      316.82     37.19 o 
  -9   7   5      197.32      207.88     16.94 o 
  -8   7   5       42.35       61.84      6.82 o 
  -7   7   5       54.51       43.52      5.65 o 
  -6   7   5      291.67      314.13     26.06 o 
  -5   7   5      959.58      968.70     51.13 o 
  -4   7   5     1985.48     2027.34     85.57 o 
  -3   7   5       29.98       39.62      7.04 o 
  -2   7   5      201.55      216.32     21.35 o 
  -1   7   5      847.70      852.64     53.15 o 
   0   7   5     1144.64      971.86     41.00 o 
   1   7   5     1168.54     1213.73     57.80 o 
   2   7   5      340.07      375.29     26.18 o 
   3   7   5      367.29      351.64     27.53 o 
   4   7   5        6.34       24.70      4.88 o 
   5   7   5      616.67      576.27     34.82 o 
   6   7   5      513.17      532.01     37.18 o 
   7   7   5      232.90      259.10     19.79 o 
   8   7   5        1.52       25.10      8.79 o 
  -9   8   5       75.83       71.07      9.74 o 
  -8   8   5        0.03       13.36      6.34 o 
  -7   8   5        6.62       23.45      9.66 o 
  -6   8   5       21.25       32.42      8.34 o 
  -5   8   5       60.02       48.63      8.82 o 
  -4   8   5      108.75      129.07     16.52 o 
  -3   8   5      294.76      304.29     27.43 o 
  -2   8   5      698.06      648.16     42.73 o 
  -1   8   5      468.88      461.59     34.11 o 
   0   8   5      943.26      962.88     49.37 o 
   1   8   5      113.98      109.62     14.35 o 
   2   8   5      125.07      114.16     12.68 o 
   3   8   5       39.42       38.37      5.62 o 
   4   8   5      102.28      112.28     11.27 o 
   5   8   5       31.71       24.67      6.89 o 
   6   8   5        3.56       -4.58      7.54 o 
   7   8   5       50.93       78.41     10.14 o 
   8   8   5       40.62       44.53      8.02 o 
  -9   9   5       89.93      195.39     29.50 o 
  -8   9   5      117.38      110.99     12.63 o 
  -7   9   5      683.43      727.82     51.44 o 
  -6   9   5       16.87       38.90      5.68 o 
  -5   9   5       15.40       25.56      5.76 o 
  -4   9   5       51.43       69.04      8.62 o 
  -3   9   5      968.16      977.98     57.75 o 
  -2   9   5      881.99      821.56     50.13 o 
  -1   9   5      230.31      222.57     37.80 o 
   0   9   5      338.21      337.34     33.65 o 
   1   9   5      153.63      132.41     15.90 o 
   2   9   5      435.43      402.34     28.88 o 
   3   9   5      475.28      541.64     35.79 o 
   4   9   5      671.07      641.44     41.07 o 
   5   9   5      272.88      277.64     25.59 o 
   6   9   5       26.14       63.05      9.46 o 
   7   9   5       19.72       44.32      8.68 o 
   8   9   5       33.73       55.70     10.39 o 
  -8  10   5       17.07       39.38     11.95 o 
  -7  10   5      123.97      148.29     14.63 o 
  -6  10   5      462.57      447.34     36.13 o 
  -5  10   5       16.99       28.71      8.18 o 
  -4  10   5      266.22      229.07     34.88 o 
  -3  10   5      493.15      480.26     44.45 o 
  -2  10   5      266.09      263.11     31.97 o 
  -1  10   5        4.31       -3.16      8.31 o 
   0  10   5       12.59        1.69      6.61 o 
   1  10   5      444.96      436.99     38.56 o 
   2  10   5       45.99       54.21      7.41 o 
   3  10   5       82.80      108.11     11.19 o 
   4  10   5       15.16       12.82      6.44 o 
   5  10   5        5.42       21.60      9.30 o 
   6  10   5       14.60       24.50      9.02 o 
   7  10   5       11.56       11.55     10.68 o 
  -8  11   5      255.10      266.09     22.15 o 
  -7  11   5      344.07      450.41     35.42 o 
  -6  11   5      382.47      441.81     35.48 o 
  -5  11   5       84.95       88.40     28.12 o 
  -4  11   5        2.37       24.36      8.11 o 
  -3  11   5      184.02      191.07     27.52 o 
  -2  11   5     1086.53     1144.53     79.41 o 
  -1  11   5      588.74      586.45     51.50 o 
   0  11   5        3.42       19.26      7.26 o 
   1  11   5       25.63       29.24      6.51 o 
   2  11   5      172.67      140.86     14.95 o 
   3  11   5      677.17      653.91     40.89 o 
   4  11   5      497.20      443.18     29.84 o 
   5  11   5       43.44       71.33      9.04 o 
   6  11   5        3.28       19.63      9.04 o 
  -7  12   5        8.27       15.55     12.84 o 
  -6  12   5        0.88       12.64      8.34 o 
  -5  12   5        4.66       19.86     11.85 o 
  -4  12   5       26.92       54.79      8.38 o 
  -3  12   5       93.87       97.42     15.99 o 
  -2  12   5       22.67       34.97     14.79 o 
  -1  12   5       78.89       71.37     19.86 o 
   0  12   5        0.78        1.21      7.80 o 
   1  12   5       14.86       15.00      8.20 o 
   2  12   5      193.90      179.07     18.04 o 
   3  12   5      122.56      110.23     13.31 o 
   4  12   5        1.92        0.98      7.68 o 
   5  12   5       60.87       54.80      8.38 o 
   6  12   5       38.62       62.05     19.62 o 
  -6  13   5      165.23      171.71     17.08 o 
  -5  13   5       46.76       84.05     19.99 o 
  -4  13   5      117.00       84.12     14.78 o 
  -3  13   5      200.29      175.46     17.93 o 
  -2  13   5      108.67      102.39     10.17 o 
  -1  13   5      272.83      295.73     34.33 o 
   0  13   5       34.02       44.60      9.34 o 
   1  13   5       19.57       29.39     12.25 o 
   2  13   5       17.20       35.94      8.37 o 
   3  13   5      139.49      137.06     16.72 o 
   4  13   5      229.20      229.29     21.56 o 
   5  13   5       46.20       38.66      9.04 o 
  -5  14   5       28.19       72.91     12.11 o 
  -4  14   5        0.02       11.52     10.85 o 
  -3  14   5      150.37      144.73     16.17 o 
  -2  14   5        7.14       20.62     10.08 o 
  -1  14   5        7.90       14.67      9.93 o 
   0  14   5       12.85       16.52      9.67 o 
   1  14   5       13.00       26.69     10.23 o 
   2  14   5       45.95       40.64     11.15 o 
   3  14   5        0.85        6.36      8.69 o 
  -3  15   5       85.35       98.73     17.21 o 
  -2  15   5       91.22      118.06     17.87 o 
  -1  15   5        8.94        8.04     13.36 o 
   0  15   5       15.50       21.14     13.44 o 
   1  15   5       45.19       54.04     13.58 o 
 -10   0   6      195.17      152.43     23.56 o 
  -9   0   6     1598.43     1615.97    111.66 o 
  -8   0   6      384.54      401.78     44.02 o 
  -7   0   6      498.51      501.40     48.97 o 
  -6   0   6       11.61       12.51      8.52 o 
  -5   0   6       12.54       12.04      7.54 o 
  -4   0   6      135.17      121.03     12.81 o 
  -3   0   6     1674.15     1653.69     71.05 o 
  -2   0   6     3925.14     4080.57    114.71 o 
  -1   0   6      442.88      360.61     29.63 o 
   0   0   6       18.01       28.12      4.01 o 
   1   0   6       78.21       91.66     11.94 o 
   2   0   6     1011.54     1056.96     60.30 o 
   3   0   6     3558.36     3530.03    125.53 o 
   4   0   6      854.21      844.57     59.04 o 
   5   0   6      391.88      343.85     35.81 o 
   6   0   6       51.27       58.05      9.42 o 
   7   0   6       87.34      102.34     12.36 o 
   8   0   6       61.58       58.19     15.92 o 
   9   0   6       25.99       34.48     14.05 o 
 -10   1   6        1.01       23.88     14.36 o 
  -9   1   6      181.68      189.39     39.84 o 
  -8   1   6        4.19        0.43      5.39 o 
  -7   1   6      459.28      475.45     34.89 o 
  -6   1   6       30.73       38.18      6.29 o 
  -5   1   6      468.25      469.94     27.98 o 
  -4   1   6      735.32      709.45     35.52 o 
  -3   1   6       39.36       30.38      4.00 o 
  -2   1   6      340.31      306.85     18.10 o 
  -1   1   6       22.59       51.13      6.22 o 
   0   1   6      454.49      453.39     23.64 o 
   1   1   6       17.94       22.18      3.33 o 
   2   1   6       61.50       65.12      5.96 o 
   3   1   6       50.85       63.44      7.62 o 
   4   1   6        7.74        9.44      3.97 o 
   5   1   6       38.67       47.77      7.04 o 
   6   1   6        5.96       14.88      5.15 o 
   7   1   6        3.48       11.16      5.77 o 
   8   1   6       70.48       77.41     16.51 o 
   9   1   6       35.27       53.64     12.94 o 
 -10   2   6      163.80      196.75     18.99 o 
  -9   2   6      147.97      112.75     13.28 o 
  -8   2   6      634.87      638.55     52.32 o 
  -7   2   6      209.34      254.25     31.14 o 
  -6   2   6        2.79        5.30      4.55 o 
  -5   2   6      181.72      161.69     11.91 o 
  -4   2   6     1096.89     1149.30     43.01 o 
  -3   2   6     1755.66     1735.20     57.62 o 
  -2   2   6      417.75      383.94     21.95 o 
  -1   2   6      717.59      705.21     32.35 o 
   0   2   6      789.69      815.24     32.75 o 
   1   2   6     1692.09     1697.86     45.48 o 
   2   2   6      715.59      665.31     33.10 o 
   3   2   6      718.93      729.12     37.18 o 
   4   2   6      437.67      428.93     28.99 o 
   5   2   6      342.66      340.72     23.94 o 
   6   2   6       49.53       63.97      8.04 o 
   7   2   6       48.68       57.28      7.39 o 
   8   2   6       88.32       99.70     10.54 o 
   9   2   6       77.73       94.75      9.13 o 
 -10   3   6       70.97       52.42      8.28 o 
  -9   3   6       74.56       58.61      7.32 o 
  -8   3   6       62.93       72.82      9.77 o 
  -7   3   6      227.72      245.75     25.23 o 
  -6   3   6        4.74        5.45      4.39 o 
  -5   3   6      103.42       92.59     15.66 o 
  -4   3   6     1585.86     1629.94     62.14 o 
  -3   3   6      512.11      543.22     32.54 o 
  -2   3   6       95.73       88.25      7.66 o 
  -1   3   6     2092.97     2161.68     49.42 o 
   0   3   6     1131.40     1199.49     37.46 o 
   1   3   6        0.06        3.99      3.48 o 
   2   3   6      283.50      290.56     17.39 o 
   3   3   6      122.64      124.41     11.67 o 
   4   3   6       46.52       48.68      5.79 o 
   5   3   6        0.49       14.28      5.00 o 
   6   3   6        6.14       14.12      7.04 o 
   7   3   6       27.88       20.07      8.13 o 
   8   3   6        2.33       -3.80      9.24 o 
   9   3   6        0.09        3.24      9.86 o 
 -10   4   6      459.28      421.40     48.06 o 
  -9   4   6      103.87       82.38     18.88 o 
  -8   4   6        9.82        8.36      6.61 o 
  -7   4   6      159.80      158.96     19.18 o 
  -6   4   6      175.29      168.17     16.09 o 
  -5   4   6     1610.27     1557.96     64.24 o 
  -4   4   6     1255.40     1237.96     54.66 o 
  -3   4   6     1229.85     1278.63     60.35 o 
  -2   4   6      421.34      435.97     35.43 o 
  -1   4   6     1079.75     1123.13     43.59 o 
   0   4   6     1077.82     1086.99     42.46 o 
   1   4   6      981.68      940.66     34.62 o 
   2   4   6     1211.85     1171.46     46.99 o 
   3   4   6        9.03       22.11      4.37 o 
   4   4   6      198.43      210.53     22.23 o 
   5   4   6       77.83       75.45      9.12 o 
   6   4   6      677.07      643.30     41.90 o 
   7   4   6       90.09      110.11      8.83 o 
   8   4   6        5.94       15.66     10.59 o 
 -10   5   6        0.20        6.14     10.07 o 
  -9   5   6      123.10       78.36     10.03 o 
  -8   5   6       68.77       77.80      8.98 o 
  -7   5   6       78.16       87.48     15.51 o 
  -6   5   6      521.91      501.73     33.03 o 
  -5   5   6        6.82       14.15      4.29 o 
  -4   5   6        9.78        8.08      4.49 o 
  -3   5   6       30.46       26.46      8.64 o 
  -2   5   6        9.69       22.39      5.39 o 
  -1   5   6       22.82       25.62      4.89 o 
   0   5   6        1.37        3.37      3.98 o 
   1   5   6      125.13      152.93     21.98 o 
   2   5   6       74.62       65.63      9.59 o 
   3   5   6       42.35       62.91      7.91 o 
   4   5   6       39.91       52.15      5.24 o 
   5   5   6        0.00       14.07     13.10 o 
   6   5   6       12.63        9.21      7.15 o 
   7   5   6       28.43       42.68      7.82 o 
   8   5   6        7.63       16.57      9.00 o 
  -9   6   6       67.70       90.37     15.61 o 
  -8   6   6        3.42        5.57      6.65 o 
  -7   6   6        3.16       14.37      6.38 o 
  -6   6   6      605.98      590.01     38.26 o 
  -5   6   6      388.63      335.97     25.90 o 
  -4   6   6     1384.12     1440.72     70.43 o 
  -3   6   6      287.05      295.89     26.10 o 
  -2   6   6      282.92      288.55     25.12 o 
  -1   6   6      219.23      213.78     25.36 o 
   0   6   6     1648.51     1533.01     62.86 o 
   1   6   6     1159.58     1162.56     68.90 o 
   2   6   6      213.34      241.05     26.78 o 
   3   6   6      108.25       88.73     16.02 o 
   4   6   6      102.65       91.15     16.44 o 
   5   6   6      247.77      263.89     23.71 o 
   6   6   6      173.65      241.42     27.38 o 
   7   6   6      257.51      275.82     21.44 o 
   8   6   6       29.16       44.61     10.88 o 
  -9   7   6       13.40       40.31     12.80 o 
  -8   7   6       65.01       72.53      7.83 o 
  -7   7   6       16.51       35.12      7.31 o 
  -6   7   6       79.95       91.78     10.71 o 
  -5   7   6      117.59      100.39     15.25 o 
  -4   7   6      673.89      692.17     47.06 o 
  -3   7   6      169.00      142.95     18.72 o 
  -2   7   6       62.85       73.68      7.14 o 
  -1   7   6       47.13       47.61      6.69 o 
   0   7   6       62.02      171.36     54.96 o 
   1   7   6       15.62       14.84      6.96 o 
   2   7   6        6.13       17.01      6.23 o 
   3   7   6       70.13       57.06      7.05 o 
   4   7   6       28.80       23.42      6.35 o 
   5   7   6      207.71      180.49     30.92 o 
   6   7   6       36.59       33.89     11.11 o 
   7   7   6        1.87       19.48     11.46 o 
   8   7   6       17.37        3.95      8.81 o 
  -9   8   6      406.58      377.61     42.74 o 
  -8   8   6      159.31      162.70     12.31 o 
  -7   8   6      139.95      153.56     13.77 o 
  -6   8   6      271.78      283.32     23.03 o 
  -5   8   6      939.31      970.90     53.47 o 
  -4   8   6      410.47      407.79     32.84 o 
  -3   8   6       32.43       23.42      9.64 o 
  -2   8   6       97.81      106.78     16.65 o 
  -1   8   6      270.74      308.97     33.46 o 
   0   8   6      821.89      837.92     78.45 o 
   1   8   6      444.26      426.06     38.88 o 
   2   8   6      457.24      420.44     34.16 o 
   3   8   6       35.07       40.11      6.14 o 
   4   8   6       38.50       44.20      8.25 o 
   5   8   6      341.98      289.36     36.16 o 
   6   8   6      365.29      387.43     38.16 o 
   7   8   6       79.03      107.78     13.57 o 
  -8   9   6        2.79        5.07      8.68 o 
  -7   9   6       20.67       36.35      8.86 o 
  -6   9   6       89.30       83.56      8.84 o 
  -5   9   6       32.66       39.81      7.39 o 
  -4   9   6       38.31       49.42      6.97 o 
  -3   9   6       18.47       32.41      5.82 o 
  -2   9   6       83.52       54.26      6.31 o 
  -1   9   6       48.23       48.77      9.02 o 
   0   9   6       42.57       48.17     16.35 o 
   1   9   6      220.46      215.08     40.97 o 
   2   9   6      239.17      221.35     19.36 o 
   3   9   6      141.41      148.79     16.04 o 
   4   9   6      222.13      214.87     17.25 o 
   5   9   6      208.58      187.57     14.59 o 
   6   9   6       14.40        3.06     10.37 o 
   7   9   6       43.09       44.33     11.93 o 
  -8  10   6      232.04      291.21     22.77 o 
  -7  10   6      227.99      225.27     29.25 o 
  -6  10   6       37.52       49.58     13.53 o 
  -5  10   6      113.64      114.30     11.04 o 
  -4  10   6      277.94      248.91     34.12 o 
  -3  10   6      793.66      747.58     61.02 o 
  -2  10   6       98.89      110.87     14.92 o 
  -1  10   6      116.49      114.16     19.02 o 
   0  10   6      270.20      295.53     35.49 o 
   1  10   6      271.74      272.93     42.85 o 
   2  10   6        7.03        9.65      8.18 o 
   3  10   6       45.86       57.74     11.33 o 
   4  10   6      222.04      204.44     15.85 o 
   5  10   6      316.74      330.78     23.24 o 
   6  10   6      121.82      117.61     12.74 o 
  -7  11   6       21.88       16.21     11.32 o 
  -6  11   6      109.33      108.36     11.15 o 
  -5  11   6        6.79        3.09     13.49 o 
  -4  11   6        1.46       -1.54      9.00 o 
  -3  11   6        6.74       13.92      8.23 o 
  -2  11   6      135.30      114.18     31.96 o 
  -1  11   6       19.67       18.38      7.92 o 
   0  11   6      155.48      127.64     16.19 o 
   1  11   6      208.61      167.18     30.53 o 
   2  11   6       67.17       78.11     14.37 o 
   3  11   6       18.51       28.28     10.00 o 
   4  11   6      193.05      147.81     15.04 o 
   5  11   6      205.95      188.64     12.59 o 
  -6  12   6       92.38      108.58     13.21 o 
  -5  12   6       83.35       97.54     16.81 o 
  -4  12   6      134.91      126.59     14.45 o 
  -3  12   6      375.35      362.97     36.42 o 
  -2  12   6      417.45      477.53     54.80 o 
  -1  12   6      236.31      266.34     30.53 o 
   0  12   6        4.66       -2.40     12.76 o 
   1  12   6       50.31       67.72     10.61 o 
   2  12   6      139.12      162.27     13.30 o 
   3  12   6      220.80      231.85     22.43 o 
   4  12   6       37.24       51.92      8.39 o 
  -5  13   6       39.86       50.76     10.70 o 
  -4  13   6       22.32       26.03     10.38 o 
  -3  13   6        2.82        1.69      9.56 o 
  -2  13   6       10.55       18.60     10.11 o 
  -1  13   6        2.41       21.52      9.52 o 
   0  13   6       19.18       36.00      9.71 o 
   1  13   6        4.60       25.41     10.22 o 
   2  13   6        0.68       21.30      8.83 o 
   3  13   6       45.49       61.18     10.98 o 
  -3  14   6      166.52      176.36     13.30 o 
  -2  14   6      148.64      155.81     22.04 o 
  -1  14   6      153.14      161.40     13.22 o 
   0  14   6       21.87       40.06     14.75 o 
   1  14   6       36.47       52.17     12.60 o 
 -10   1   7        9.34       29.35     18.84 o 
  -9   1   7      244.98      193.28     25.87 o 
  -8   1   7      886.85      856.59     64.94 o 
  -7   1   7     1597.46     1588.94     93.68 o 
  -6   1   7      376.49      392.53     34.87 o 
  -5   1   7       17.79       31.46      7.07 o 
  -4   1   7       75.50       92.09     10.12 o 
  -3   1   7      596.58      646.77     33.93 o 
  -2   1   7     2223.55     2314.20     71.94 o 
  -1   1   7      597.35      595.40     28.78 o 
   0   1   7      106.19      121.21     11.19 o 
   1   1   7        5.55       29.39      5.79 o 
   2   1   7      237.17      242.99     18.13 o 
   3   1   7     1398.07     1348.01     54.80 o 
   4   1   7      406.77      388.72     26.28 o 
   5   1   7      159.15      180.09     20.37 o 
   6   1   7        1.30        8.25      5.95 o 
   7   1   7      179.67      186.03     16.49 o 
   8   1   7      165.16      151.29     11.99 o 
 -10   2   7       29.02       22.42     12.93 o 
  -9   2   7       48.29       49.44     10.80 o 
  -8   2   7       32.13       58.77      8.97 o 
  -7   2   7      169.43      135.86     18.76 o 
  -6   2   7       15.70       30.72      7.06 o 
  -5   2   7      105.18       82.30      7.38 o 
  -4   2   7      111.77       98.62      8.98 o 
  -3   2   7      532.26      565.09     36.68 o 
  -2   2   7      172.23      164.81     22.09 o 
  -1   2   7        6.24       13.22      3.84 o 
   0   2   7      220.45      211.32     12.97 o 
   1   2   7      202.49      230.57     13.51 o 
   2   2   7       59.18       45.37      4.77 o 
   3   2   7        0.71       13.00      4.45 o 
   4   2   7      261.34      246.16     21.51 o 
   5   2   7       60.92       55.08      6.57 o 
   6   2   7       14.05       26.93      6.17 o 
   7   2   7       99.93      101.74     10.25 o 
   8   2   7       78.26       90.10      8.43 o 
  -9   3   7      458.00      457.98     41.55 o 
  -8   3   7      678.49      673.14     56.76 o 
  -7   3   7       59.25       57.60      8.00 o 
  -6   3   7      173.06      186.91     37.75 o 
  -5   3   7      205.45      201.46     16.88 o 
  -4   3   7        5.33       14.89      4.62 o 
  -3   3   7      292.17      275.34     22.70 o 
  -2   3   7      531.52      493.90     39.03 o 
  -1   3   7     1399.14     1435.41     53.77 o 
   0   3   7      225.46      185.72     12.28 o 
   1   3   7      743.64      695.53     31.31 o 
   2   3   7      585.33      572.48     32.16 o 
   3   3   7      337.04      358.15     23.51 o 
   4   3   7      404.79      372.66     24.60 o 
   5   3   7      141.56      143.18     20.57 o 
   6   3   7      141.25      122.11      9.90 o 
   7   3   7       28.46       49.13     10.43 o 
   8   3   7       89.79       93.98      8.52 o 
  -9   4   7       76.64       83.41     11.11 o 
  -8   4   7       57.92       59.32      8.72 o 
  -7   4   7       39.86       37.18      6.71 o 
  -6   4   7      352.06      338.56     28.61 o 
  -5   4   7       90.57      116.67      9.54 o 
  -4   4   7      342.79      362.84     26.38 o 
  -3   4   7       81.65      107.38      9.48 o 
  -2   4   7      162.59      197.33     22.56 o 
  -1   4   7        8.36       18.16      9.20 o 
   0   4   7        9.48       19.72      4.42 o 
   1   4   7       65.99       82.42     11.07 o 
   2   4   7       49.16       46.24      6.05 o 
   3   4   7      106.38       73.48     12.37 o 
   4   4   7      452.27      434.40     30.17 o 
   5   4   7       34.85       30.27      8.12 o 
   6   4   7      207.62      198.98     18.77 o 
   7   4   7      246.24      239.06     21.03 o 
  -9   5   7       60.27       45.38      8.61 o 
  -8   5   7      199.07      167.41     23.63 o 
  -7   5   7      603.60      666.62     45.31 o 
  -6   5   7      388.24      375.97     26.77 o 
  -5   5   7      127.43      125.63     19.11 o 
  -4   5   7       74.31       81.93      6.72 o 
  -3   5   7       15.06       32.38      5.89 o 
  -2   5   7        4.59       20.55      6.78 o 
  -1   5   7      797.11      773.40     53.28 o 
   0   5   7     2849.18     2794.43     91.78 o 
   1   5   7     1181.75     1107.91     52.77 o 
   2   5   7      276.52      263.21     24.83 o 
   3   5   7        4.39       17.55      7.32 o 
   4   5   7      136.25      141.54     16.59 o 
   5   5   7       93.47      100.41     14.25 o 
   6   5   7      310.95      308.40     22.86 o 
   7   5   7       85.60      109.05     10.31 o 
  -9   6   7        5.84       -1.81     12.03 o 
  -8   6   7       12.58        8.59      7.44 o 
  -7   6   7      157.51      147.29     11.70 o 
  -6   6   7      240.97      251.28     23.77 o 
  -5   6   7      215.02      208.61     18.35 o 
  -4   6   7       13.22       16.14      5.10 o 
  -3   6   7        1.22        9.04      6.51 o 
  -2   6   7      278.70      204.89     28.26 o 
  -1   6   7      556.44      468.35     38.40 o 
   0   6   7        0.68       -1.74      8.30 o 
   1   6   7       42.26       28.94     11.26 o 
   2   6   7       52.25       47.71      6.98 o 
   3   6   7       26.08       21.90      6.35 o 
   4   6   7       18.98       24.81      6.46 o 
   5   6   7        4.63       15.29      8.43 o 
   6   6   7        1.49       15.81     12.11 o 
   7   6   7        8.47       -7.57     10.33 o 
  -8   7   7        2.00        3.67      8.16 o 
  -7   7   7      273.79      248.55     20.48 o 
  -6   7   7      720.46      734.31     46.01 o 
  -5   7   7      793.34      841.22     48.80 o 
  -4   7   7       99.68      132.76     12.64 o 
  -3   7   7       14.73       41.38      7.20 o 
  -2   7   7      510.75      502.39     37.88 o 
  -1   7   7      468.05      441.27     53.85 o 
   0   7   7      491.06      435.99     47.70 o 
   1   7   7      226.74      287.38     45.01 o 
   2   7   7       92.10       84.83      8.99 o 
   3   7   7        7.45       15.34      8.20 o 
   4   7   7       82.23      111.33     10.03 o 
   5   7   7      448.03      422.49     33.81 o 
   6   7   7      210.43      248.11     26.98 o 
   7   7   7       28.93       40.58     12.10 o 
  -8   8   7       53.61       51.91     10.68 o 
  -7   8   7       66.15      100.90      9.31 o 
  -6   8   7      229.87      225.51     26.61 o 
  -5   8   7        0.08       15.37      6.11 o 
  -4   8   7       37.67       47.21      6.64 o 
  -3   8   7      294.99      251.44     27.23 o 
  -2   8   7       89.73       94.26     11.59 o 
  -1   8   7      279.51      284.61     37.91 o 
   0   8   7       27.49       25.07     10.50 o 
   1   8   7      330.98      303.09     37.74 o 
   2   8   7      258.36      245.06     26.68 o 
   3   8   7        0.13       -1.91      8.04 o 
   4   8   7       31.56       39.82      9.11 o 
   5   8   7       60.39       75.56     19.44 o 
   6   8   7        8.91        6.31     13.99 o 
  -7   9   7      219.49      224.78     16.88 o 
  -6   9   7      263.47      279.26     21.69 o 
  -5   9   7      254.86      268.56     21.95 o 
  -4   9   7      324.59      362.99     29.48 o 
  -3   9   7      236.64      207.00     37.95 o 
  -2   9   7      334.61      354.59     37.12 o 
  -1   9   7      332.26      316.04     32.09 o 
   0   9   7      198.78      266.44     55.74 o 
   1   9   7       14.97       37.92     10.17 o 
   2   9   7       18.68       35.92      8.23 o 
   3   9   7      181.54      149.43     15.44 o 
   4   9   7      244.43      286.13     22.99 o 
   5   9   7       29.99       42.29     10.02 o 
   6   9   7        5.47       20.51     11.65 o 
  -7  10   7       33.39       40.37      8.18 o 
  -6  10   7        5.97        6.57      7.56 o 
  -5  10   7       35.38       22.92      8.72 o 
  -4  10   7       14.30       15.74     12.18 o 
  -3  10   7       16.54       19.71      8.78 o 
  -2  10   7      196.86      199.13     26.08 o 
  -1  10   7      205.17      147.46     14.54 o 
   0  10   7       41.93       49.13      9.89 o 
   1  10   7       58.91      116.15     16.23 o 
   2  10   7      195.00      177.41     14.77 o 
   3  10   7      173.11      157.31     15.02 o 
   4  10   7        0.49        8.78     13.00 o 
   5  10   7       22.84       31.92      9.88 o 
  -6  11   7       64.96      102.86     11.93 o 
  -5  11   7       26.66       91.26     14.55 o 
  -4  11   7       88.02      117.72     13.48 o 
  -3  11   7      447.32      512.43     47.04 o 
  -2  11   7      477.32      447.24     44.72 o 
  -1  11   7      249.41      285.52     32.00 o 
   0  11   7        3.44        6.37     11.86 o 
   1  11   7       17.94       12.59     17.51 o 
   2  11   7      147.43      133.81     16.46 o 
   3  11   7      385.53      351.22     30.89 o 
   4  11   7       86.50       94.48     10.48 o 
  -4  12   7       15.76       21.12     13.70 o 
  -3  12   7       62.78       73.59     21.69 o 
  -2  12   7       37.32       60.33     10.61 o 
  -1  12   7        0.18       -7.30     10.36 o 
   0  12   7        3.54       11.73     10.37 o 
   1  12   7        0.74        0.26     12.48 o 
   2  12   7        1.11        8.37      9.99 o 
   3  12   7        1.74       23.86     15.46 o 
  -3  13   7      214.43      201.23     20.12 o 
  -2  13   7      311.87      334.76     34.49 o 
  -1  13   7       80.25      151.55     27.31 o 
   0  13   7       33.63       59.91     10.71 o 
   1  13   7       38.31       57.05     11.18 o 
  -9   0   8      419.77      399.63     69.48 o 
  -8   0   8      331.41      284.69     53.63 o 
  -7   0   8      102.37      119.63     34.50 o 
  -6   0   8        3.42       -3.03     11.01 o 
  -5   0   8      239.93      296.33     81.35 o 
  -4   0   8     2686.07     2985.42    232.07 o 
  -3   0   8     1450.11     1506.95     96.00 o 
  -2   0   8      690.96      679.41     46.19 o 
  -1   0   8      376.58      361.48     26.31 o 
   0   0   8       15.52       27.10      6.94 o 
   1   0   8      273.47      279.99     25.55 o 
   2   0   8     2022.01     2072.92     98.50 o 
   3   0   8      512.07      490.57     42.52 o 
   4   0   8        3.82       -2.17      7.92 o 
   5   0   8        1.46        2.10      8.79 o 
   6   0   8       23.31       -1.20      9.80 o 
   7   0   8      135.58      144.22     15.18 o 
  -9   1   8       40.22       65.72     10.37 o 
  -8   1   8       10.00        6.83      8.81 o 
  -7   1   8       40.01       33.80     19.45 o 
  -6   1   8        2.80        0.18      6.57 o 
  -5   1   8        0.27        2.97      6.58 o 
  -4   1   8       49.04       36.15      7.60 o 
  -3   1   8      118.74       67.93     10.83 o 
  -2   1   8      106.67      127.66     18.67 o 
  -1   1   8        3.48        8.68      4.30 o 
   0   1   8      183.15      153.82      8.62 o 
   1   1   8      231.84      237.55     13.29 o 
   2   1   8        8.06       21.12      4.73 o 
   3   1   8        0.14       17.63      5.30 o 
   4   1   8      139.46      138.59     14.08 o 
   5   1   8       37.59       37.13      6.19 o 
   6   1   8        7.22       -7.13      7.13 o 
   7   1   8       29.79       13.09      9.82 o 
  -9   2   8      185.03      205.98     28.06 o 
  -8   2   8      396.66      384.59     33.89 o 
  -7   2   8      330.61      335.06     30.07 o 
  -6   2   8      296.95      262.01     28.71 o 
  -5   2   8      461.23      431.13     38.23 o 
  -4   2   8      724.47      690.56     44.65 o 
  -3   2   8      495.81      556.72     38.85 o 
  -2   2   8       55.94       72.74      6.03 o 
  -1   2   8        6.04        1.39      5.59 o 
   0   2   8      161.60      168.52     12.47 o 
   1   2   8      700.77      719.52     32.84 o 
   2   2   8      491.65      478.11     27.14 o 
   3   2   8      291.25      253.14     23.14 o 
   4   2   8       96.06      104.00      9.50 o 
   5   2   8        7.63       26.67      9.11 o 
   6   2   8       35.64       30.65     11.53 o 
   7   2   8      106.16      143.25     11.79 o 
  -9   3   8        0.81       -5.89      9.97 o 
  -8   3   8       13.27       12.63      8.17 o 
  -7   3   8      135.05      127.78     17.80 o 
  -6   3   8       20.95       20.85      6.71 o 
  -5   3   8       69.35       86.37     15.95 o 
  -4   3   8      197.70      205.15     15.57 o 
  -3   3   8       60.87       53.94      6.18 o 
  -2   3   8      486.21      490.44     38.38 o 
  -1   3   8      105.06      112.63     12.19 o 
   0   3   8       87.64       82.81      9.09 o 
   1   3   8     1228.21     1248.00     56.57 o 
   2   3   8       86.86       85.69      7.38 o 
   3   3   8       16.56       25.49      6.65 o 
   4   3   8      279.09      306.63     23.86 o 
   5   3   8       22.71       16.54      6.54 o 
   6   3   8       18.19       33.67     11.43 o 
   7   3   8        1.89       -2.69      8.83 o 
  -8   4   8       54.72       85.51      9.75 o 
  -7   4   8      222.45      242.23     27.88 o 
  -6   4   8     1510.12     1495.93     91.62 o 
  -5   4   8     1039.06     1001.54     57.82 o 
  -4   4   8      113.04      102.56     12.41 o 
  -3   4   8        3.91       -0.66      5.38 o 
  -2   4   8        2.34       13.17      7.58 o 
  -1   4   8      232.32      227.06     25.39 o 
   0   4   8      142.30      170.42     17.07 o 
   1   4   8      403.38      363.11     24.90 o 
   2   4   8      228.17      236.91     18.60 o 
   3   4   8      157.69      194.51     19.97 o 
   4   4   8      219.95      230.02     25.36 o 
   5   4   8      285.81      217.42     20.56 o 
   6   4   8      218.15      199.05     23.88 o 
  -8   5   8        0.40        4.35      8.49 o 
  -7   5   8      139.93      172.85     18.39 o 
  -6   5   8       51.72       44.48      6.60 o 
  -5   5   8      287.59      289.26     21.23 o 
  -4   5   8      205.29      182.95     18.12 o 
  -3   5   8       63.73       55.84      7.87 o 
  -2   5   8        5.81        3.68      6.60 o 
  -1   5   8        0.39       -6.65      6.65 o 
   0   5   8        8.50       13.63      8.70 o 
   1   5   8       45.03       48.78      9.14 o 
   2   5   8        0.06        4.67      6.57 o 
   3   5   8       25.79       41.01      9.28 o 
   4   5   8        0.44        6.47      7.79 o 
   5   5   8        6.94       14.26     10.08 o 
   6   5   8        4.26        5.94      9.11 o 
  -8   6   8       23.72       56.81     10.33 o 
  -7   6   8      266.12      221.43     26.83 o 
  -6   6   8      222.07      253.48     18.85 o 
  -5   6   8     1005.96     1037.81     55.63 o 
  -4   6   8      389.41      371.14     26.63 o 
  -3   6   8       70.14       79.95      8.65 o 
  -2   6   8       39.05       46.31      6.82 o 
  -1   6   8      304.01      297.73     34.14 o 
   0   6   8      704.77      823.97     77.22 o 
   1   6   8      304.18      294.72     31.07 o 
   2   6   8       59.71       89.86      8.04 o 
   3   6   8       46.26       40.10      7.95 o 
   4   6   8      114.88      139.06     11.40 o 
   5   6   8      181.84      204.06     18.42 o 
   6   6   8      109.47      102.23     11.60 o 
  -7   7   8       79.00       95.31     12.44 o 
  -6   7   8        0.28        5.31      7.00 o 
  -5   7   8       38.65       51.19      7.36 o 
  -4   7   8       10.22       16.21      7.37 o 
  -3   7   8      344.38      322.79     27.27 o 
  -2   7   8      234.58      216.87     28.39 o 
  -1   7   8        0.72       28.15     17.07 o 
   0   7   8        9.04       13.87     14.44 o 
   1   7   8      136.04      104.05     22.81 o 
   2   7   8      145.83      142.70     15.02 o 
   3   7   8        8.59        6.74      7.59 o 
   4   7   8        7.63        0.91      8.30 o 
   5   7   8       25.39       32.72      9.32 o 
  -7   8   8       45.21       83.78      8.69 o 
  -6   8   8      322.90      335.34     27.53 o 
  -5   8   8      224.69      162.25     29.27 o 
  -4   8   8      117.86       82.93     25.32 o 
  -3   8   8      121.99      146.87     17.23 o 
  -2   8   8      418.43      403.14     39.29 o 
  -1   8   8      223.58      343.41     42.22 o 
   0   8   8      337.62      412.41     60.77 o 
   1   8   8      423.94      393.69     38.77 o 
   2   8   8       90.70      106.23     12.24 o 
   3   8   8       12.43       19.50     10.05 o 
   4   8   8        7.97        8.72      8.74 o 
   5   8   8       68.47       61.27      9.77 o 
  -6   9   8       25.05       34.20      9.16 o 
  -5   9   8        1.33        4.53     13.28 o 
  -4   9   8       45.74       45.76      8.04 o 
  -3   9   8       36.41       13.70     11.89 o 
  -2   9   8      123.14      125.06     35.93 o 
  -1   9   8      102.07      143.37     14.93 o 
   0   9   8        1.85       18.15     10.93 o 
   1   9   8       28.99       39.91      9.73 o 
   2   9   8       18.23       15.70      9.39 o 
   3   9   8       23.38       55.91      9.71 o 
   4   9   8        1.66       11.71     10.39 o 
  -5  10   8       32.85       31.42     12.12 o 
  -4  10   8      371.93      353.92     31.83 o 
  -3  10   8      283.76      344.81     34.24 o 
  -2  10   8      193.64      219.30     31.81 o 
  -1  10   8      200.92      183.83     20.80 o 
   0  10   8       99.16      101.38     11.85 o 
   1  10   8       63.40       84.46      9.56 o 
   2  10   8       63.56       86.47      9.94 o 
   3  10   8      132.41      121.97     10.97 o 
  -4  11   8       27.20       46.50     16.72 o 
  -3  11   8        2.97        7.78     17.35 o 
  -2  11   8        0.04        0.14     10.13 o 
  -1  11   8       56.50       39.45     14.14 o 
   0  11   8       29.57       26.34     10.82 o 
   1  11   8       21.03       37.24     10.33 o 
   2  11   8        1.67       11.95     10.98 o 
  -8   1   9      104.24       97.44     13.38 o 
  -7   1   9       60.62       48.86     10.76 o 
  -6   1   9        3.07       11.73      9.01 o 
  -5   1   9      217.59      138.01     35.12 o 
  -4   1   9      590.88      557.47     62.18 o 
  -3   1   9      801.84      804.88     76.53 o 
  -2   1   9      763.90      801.79     47.45 o 
  -1   1   9      166.57      178.30     14.41 o 
   0   1   9       17.92       21.83      6.48 o 
   1   1   9        1.69        5.14      6.26 o 
   2   1   9      239.07      225.80     13.00 o 
   3   1   9      368.19      359.63     22.26 o 
   4   1   9      261.81      242.96     16.68 o 
   5   1   9       29.82       26.56      7.25 o 
  -7   2   9       11.25        9.59      9.90 o 
  -6   2   9        8.09       22.74     13.91 o 
  -5   2   9       15.75       23.58      7.53 o 
  -4   2   9      322.30      268.56     22.47 o 
  -3   2   9        2.18       12.54      8.95 o 
  -2   2   9      137.61      137.23     29.55 o 
  -1   2   9      394.18      345.22     26.30 o 
   0   2   9        4.91        0.82      5.90 o 
   1   2   9       26.66       64.07      6.39 o 
   2   2   9      118.48      100.46     14.97 o 
   3   2   9       48.63       71.31      7.55 o 
   4   2   9        0.06       20.29      8.14 o 
   5   2   9        2.62       21.83      8.33 o 
  -7   3   9      103.83       75.57      9.42 o 
  -6   3   9      381.64      348.88     33.22 o 
  -5   3   9      206.15      183.51     20.93 o 
  -4   3   9      467.82      503.05     41.89 o 
  -3   3   9      861.27      874.15     52.26 o 
  -2   3   9      511.89      466.44     37.61 o 
  -1   3   9       97.59       89.24     21.09 o 
   0   3   9       15.24       28.04      7.67 o 
   1   3   9       52.82       81.48      7.81 o 
   2   3   9       11.48       10.60      9.99 o 
   3   3   9       84.05      107.36     12.78 o 
   4   3   9      129.09      137.00     15.95 o 
   5   3   9      106.74      133.62     13.67 o 
  -7   4   9      121.17       94.21      9.76 o 
  -6   4   9       45.24       48.02      9.47 o 
  -5   4   9       92.48       74.51      8.35 o 
  -4   4   9        1.81       18.34      6.76 o 
  -3   4   9       30.93       37.96      7.95 o 
  -2   4   9        0.36        2.22      8.09 o 
  -1   4   9        6.94       21.32      9.97 o 
   0   4   9        8.17        3.63      8.87 o 
   1   4   9       72.42       55.11      7.60 o 
   2   4   9        4.97       -2.84      7.06 o 
   3   4   9       65.96       67.70      8.14 o 
   4   4   9       13.39        4.46      7.77 o 
   5   4   9        2.83       10.06     10.42 o 
  -7   5   9      220.65      210.47     17.81 o 
  -6   5   9      322.95      376.77     36.11 o 
  -5   5   9      342.72      335.45     35.30 o 
  -4   5   9      108.16      106.04      8.04 o 
  -3   5   9       64.77       73.35      9.69 o 
  -2   5   9      255.16      268.59     25.10 o 
  -1   5   9      928.54      981.43     84.05 o 
   0   5   9      304.34      293.28     27.77 o 
   1   5   9        3.42        9.81      9.19 o 
   2   5   9        7.01        8.35      8.98 o 
   3   5   9        0.84       16.48     10.74 o 
   4   5   9       68.88      101.38     11.31 o 
  -6   6   9        0.13       10.20      9.32 o 
  -5   6   9        3.44        8.05      7.16 o 
  -4   6   9        8.83        9.65      7.69 o 
  -3   6   9        3.35       13.01      9.38 o 
  -2   6   9        0.66       -4.33     10.59 o 
  -1   6   9      143.58      135.12     20.63 o 
   0   6   9      369.32      338.81     33.24 o 
   1   6   9       15.43       26.47      9.05 o 
   2   6   9       22.76       44.47      9.44 o 
   3   6   9       53.64       83.21      8.76 o 
   4   6   9       15.76       29.02     12.26 o 
  -6   7   9      333.66      394.19     29.74 o 
  -5   7   9      143.84      145.08     19.44 o 
  -4   7   9       10.29        4.18      8.62 o 
  -3   7   9      105.79      117.94     12.14 o 
  -2   7   9      298.07      217.25     42.72 o 
  -1   7   9      354.19      396.86     44.84 o 
   0   7   9      226.12      271.60     31.21 o 
   1   7   9       31.25       72.43     10.01 o 
   2   7   9        2.49        1.92      9.60 o 
   3   7   9       58.73       78.61     23.63 o 
  -5   8   9       20.41       14.50      7.97 o 
  -4   8   9       38.10       63.76     12.45 o 
  -3   8   9       26.37       12.84     12.46 o 
  -2   8   9      191.18      217.09     27.03 o 
  -1   8   9       91.69      102.74     14.97 o 
   0   8   9        0.01        8.59     11.25 o 
   1   8   9       27.11       23.53     11.39 o 
   2   8   9        7.83       16.88     14.67 o 
   3   8   9       13.38       33.15     10.77 o 
  -4   9   9       95.66      111.85     11.01 o 
  -3   9   9       37.07       17.83     12.62 o 
  -2   9   9      200.74      176.08     19.37 o 
  -1   9   9      169.83      185.38     30.41 o 
   0   9   9       96.55      138.72     26.96 o 
   1   9   9       78.38      101.05     11.55 o 
  -6   0  10        1.23      -16.41     16.41 o 
  -5   0  10      211.90      196.78     33.91 o 
  -4   0  10      376.90      315.85     54.74 o 
  -3   0  10      579.76      581.09     84.07 o 
  -2   0  10       93.79      147.76     19.07 o 
  -1   0  10       11.61       40.41     15.38 o 
   0   0  10       24.12       31.38     28.71 o 
   1   0  10      760.94      812.16     68.78 o 
   2   0  10      377.64      403.73     55.72 o 
   3   0  10        4.43        9.48     14.11 o 
  -6   1  10        5.35        8.51     10.58 o 
  -5   1  10       58.48       88.00     13.90 o 
  -4   1  10       30.29       39.69     10.16 o 
  -3   1  10       36.51       33.65     10.45 o 
  -2   1  10        3.70        2.05     10.67 o 
  -1   1  10       30.91       39.28      8.84 o 
   0   1  10       30.66       44.33      9.34 o 
   1   1  10       17.30       50.31      8.56 o 
   2   1  10       19.97       56.49      8.00 o 
   3   1  10       64.74       76.20      8.94 o 
  -6   2  10        1.34        7.50     10.97 o 
  -5   2  10       49.08       34.27     10.70 o 
  -4   2  10      371.41      372.52     39.67 o 
  -3   2  10      313.13      322.57     34.11 o 
  -2   2  10      132.51      117.53     11.26 o 
  -1   2  10      171.94      142.90     10.47 o 
   0   2  10      391.66      367.84     30.22 o 
   1   2  10      284.55      302.03     20.75 o 
   2   2  10       93.10      102.81      9.12 o 
   3   2  10       13.83       40.86      8.72 o 
  -5   3  10       74.34       80.99     10.96 o 
  -4   3  10       36.89       33.99     10.68 o 
  -3   3  10        9.37       -1.49      8.44 o 
  -2   3  10      148.00      134.92     10.36 o 
  -1   3  10        1.55       11.23      8.02 o 
   0   3  10      140.21      115.27     12.73 o 
   1   3  10       93.40      157.57     14.56 o 
   2   3  10       39.58       40.25      8.06 o 
   3   3  10      159.12      130.74      9.77 o 
  -5   4  10       99.37      127.97     16.53 o 
  -4   4  10       47.30       41.75      8.89 o 
  -3   4  10      123.62      104.91      9.15 o 
  -2   4  10      312.37      278.43     23.65 o 
  -1   4  10      360.78      310.12     25.85 o 
   0   4  10      336.28      272.29     27.68 o 
   1   4  10      169.78      146.83     11.16 o 
   2   4  10       41.17       41.81     10.99 o 
  -4   5  10        3.46        4.32      8.50 o 
  -3   5  10       17.52       28.82      8.85 o 
  -2   5  10       11.23       32.38     11.39 o 
  -1   5  10        5.60       37.84     14.98 o 
   0   5  10        2.95       15.94     12.14 o 
   1   5  10       55.67       89.44     12.61 o 
   2   5  10       48.46       43.27     10.97 o 
  -4   6  10       17.45       18.50      8.33 o 
  -3   6  10        3.77       31.55     11.40 o 
  -2   6  10      145.40      146.12     18.73 o 
  -1   6  10      472.42      462.83     47.04 o 
   0   6  10      343.85      327.30     26.69 o 
   1   6  10       29.15       46.68     10.73 o 
  -2   7  10        2.30        8.43     11.37 o 
  -1   7  10        0.64       11.85     16.52 o 
   0   7  10        4.19        6.15     11.27 o 
                                                 
